# Supplementary material for: Forensic Metabolomics: Enhancing PMI Estimation through Porcine Bone Tissue Profiling
Source: J Proteome Res. 2025 Oct 15;24(11):5498–510. doi: 10.1021/acs.jproteome.5c00250 (PMC12604033; doi:10.1021/acs.jproteome.5c00250)
Supplement: Supplementary file 2 [file pr5c00250_si_002.xlsx]

## Sheet: CoverPage
Supporting Information
Forensic Metabolomics: Enhancing PMI Estimation Through Bone Tissue Profiling
Maria Elena Chiappetta1,2, Elisa Roggia3, Eugenio Alladio3, Andrea Bonicelli1, Noemi Procopio1*
1School of Law and Policing, Research Centre for Field Archaeology and Forensic Taphonomy, University of Central Lancashire, Preston, United Kingdom;
2Department of Biology Ecology and Earth Sciences, University of Calabria, Rende, Italy;
3Department of Chemistry, University of Turin, Turin, Italy.
*Correspondence: nprocopio@uclan.ac.uk; Tel.: +44 01772893493.
Table of Contents
Supplementary Tables
Table S1 - Kruskal-Wallis test results on GC-MS metabolite intensities across PMI groups.
Table S2 - Dunn’s pairwise comparisons of GC-MS metabolite intensities across PMI groups.
Table S3 - Kruskal-Wallis test results on GC-MS metabolite intensities across burial depths.
Table S4 - Dunn’s pairwise comparisons of GC-MS metabolite intensities across burial depths.
Table S5 - Kruskal-Wallis test results on LC-MS/MS metabolite intensities across PMI groups.
Table S6 - Dunn’s pairwise comparisons of LC-MS/MS metabolite intensities across PMI groups.
Table S7 - Kruskal-Wallis test results on LC-MS/MS metabolite intensities across burial depths.
Table S8 - Dunn’s pairwise comparisons of LC-MS/MS metabolite intensities across burial depths.

## Sheet: Table S1
Table S1 - Kruskal-Wallis test results on GC-MS metabolite intensities across PMI groups
variable	.y.	n	statistic	df	p	method	p.signif
ft33	value	56	21.8588	6	0.00128	Kruskal-Wallis	**
ft76	value	56	28.1734	6	8.72e-05	Kruskal-Wallis	****
ft105	value	56	37.5425	6	1.38e-06	Kruskal-Wallis	****
ft115	value	56	6.89241	6	0.331	Kruskal-Wallis	ns
ft145	value	56	14.7495	6	0.0223	Kruskal-Wallis	*
ft135	value	56	38.7393	6	8.05e-07	Kruskal-Wallis	****
ft134	value	56	32.188	6	1.5e-05	Kruskal-Wallis	****
ft159	value	56	43.8993	6	7.74e-08	Kruskal-Wallis	****
ft183	value	56	19.724	6	0.0031	Kruskal-Wallis	**
ft212	value	56	24.1527	6	0.00049	Kruskal-Wallis	***
ft248	value	56	7.46214	6	0.28	Kruskal-Wallis	ns
ft275	value	56	27.1719	6	0.000134	Kruskal-Wallis	***
ft270	value	56	10.2541	6	0.114	Kruskal-Wallis	ns
ft355	value	56	34.2445	6	6.03e-06	Kruskal-Wallis	****
ft364	value	56	1.66715	6	0.948	Kruskal-Wallis	ns
ft368	value	56	19.0836	6	0.00402	Kruskal-Wallis	**
ft385	value	56	32.3063	6	1.43e-05	Kruskal-Wallis	****
ft388	value	56	3.68716	6	0.719	Kruskal-Wallis	ns
ft414	value	56	13.13	6	0.041	Kruskal-Wallis	*
ft403	value	56	40.1903	6	4.18e-07	Kruskal-Wallis	****
ft418	value	56	14.1647	6	0.0279	Kruskal-Wallis	*
ft481	value	56	18.687	6	0.00473	Kruskal-Wallis	**
ft487	value	56	20.2649	6	0.00248	Kruskal-Wallis	**
ft482	value	56	21.6519	6	0.0014	Kruskal-Wallis	**
ft502	value	56	25.9582	6	0.000227	Kruskal-Wallis	***
ft530	value	56	14.7416	6	0.0224	Kruskal-Wallis	*
ft556	value	56	38.9181	6	7.43e-07	Kruskal-Wallis	****
ft593	value	56	12.0051	6	0.0619	Kruskal-Wallis	ns
ft589	value	56	34.2751	6	5.95e-06	Kruskal-Wallis	****
ft608	value	56	22.3723	6	0.00104	Kruskal-Wallis	**
ft632	value	56	27.5131	6	0.000116	Kruskal-Wallis	***
ft624	value	56	39.1107	6	6.81e-07	Kruskal-Wallis	****
ft627	value	56	13.3409	6	0.0379	Kruskal-Wallis	*
ft628	value	56	23.6866	6	0.000596	Kruskal-Wallis	***
ft625	value	56	36.2219	6	2.5e-06	Kruskal-Wallis	****
ft655	value	56	41.1194	6	2.74e-07	Kruskal-Wallis	****
ft652	value	56	19.2931	6	0.0037	Kruskal-Wallis	**
ft633	value	56	8.72113	6	0.19	Kruskal-Wallis	ns
ft641	value	56	14.9924	6	0.0203	Kruskal-Wallis	*
ft629	value	56	9.81116	6	0.133	Kruskal-Wallis	ns
ft717	value	56	20.6157	6	0.00215	Kruskal-Wallis	**
ft718	value	56	13.6912	6	0.0333	Kruskal-Wallis	*
ft750	value	56	33.1735	6	9.71e-06	Kruskal-Wallis	****
ft757	value	56	27.7539	6	0.000105	Kruskal-Wallis	***
ft762	value	56	4.97999	6	0.546	Kruskal-Wallis	ns
ft769	value	56	11.4479	6	0.0755	Kruskal-Wallis	ns
ft773	value	56	26.7284	6	0.000163	Kruskal-Wallis	***
ft821	value	56	7.01041	6	0.32	Kruskal-Wallis	ns

## Sheet: Table S2
Table S2 - Dunn’s pairwise comparisons of GC-MS metabolite intensities across PMI groups
variable	.y.	group1	group2	n1	n2	statistic	p	p.adj	p.adj.signif
ft33	value	0	1	12	8	0.69686	0.485891	0.61157	ns
ft33	value	0	2	12	7	-1.18333	0.23668	0.398131	ns
ft33	value	0	3	12	8	-3.24082	0.00119188	0.0125147	*
ft33	value	0	4	12	7	-2.59227	0.00953456	0.0400452	*
ft33	value	0	5	12	8	-2.2501	0.0244425	0.0855488	ns
ft33	value	0	6	12	6	-1.7066	0.0878964	0.186396	ns
ft33	value	1	2	8	7	-1.70197	0.0887602	0.186396	ns
ft33	value	1	3	8	8	-3.59459	0.000324902	0.00682294	**
ft33	value	1	4	8	7	-2.9967	0.00272917	0.0191042	*
ft33	value	1	5	8	8	-2.69019	0.00714103	0.0374904	*
ft33	value	1	6	8	6	-2.16896	0.0300858	0.0902574	ns
ft33	value	2	3	7	8	-1.77073	0.0766056	0.186396	ns
ft33	value	2	4	7	7	-1.25361	0.209982	0.398131	ns
ft33	value	2	5	7	8	-0.897001	0.369719	0.517606	ns
ft33	value	2	6	7	6	-0.522184	0.601542	0.700817	ns
ft33	value	3	4	8	7	0.476003	0.634072	0.700817	ns
ft33	value	3	5	8	8	0.904396	0.365785	0.517606	ns
ft33	value	3	6	8	6	1.15899	0.246462	0.398131	ns
ft33	value	4	5	7	8	0.397727	0.690832	0.725373	ns
ft33	value	4	6	7	6	0.68225	0.495081	0.61157	ns
ft33	value	5	6	8	6	0.321678	0.747697	0.747697	ns
ft76	value	0	1	12	8	-0.0783604	0.937541	0.937541	ns
ft76	value	0	2	12	7	1.40738	0.159314	0.2788	ns
ft76	value	0	3	12	8	0.945922	0.344188	0.459072	ns
ft76	value	0	4	12	7	-0.323836	0.746062	0.860239	ns
ft76	value	0	5	12	8	-2.84896	0.00438624	0.0153518	*
ft76	value	0	6	12	6	-2.89197	0.0038283	0.0153518	*
ft76	value	1	2	8	7	1.3624	0.173071	0.279576	ns
ft76	value	1	3	8	8	0.935037	0.349769	0.459072	ns
ft76	value	1	4	8	7	-0.228477	0.819275	0.860239	ns
ft76	value	1	5	8	8	-2.5292	0.0114323	0.0300098	*
ft76	value	1	6	8	6	-2.61122	0.00902196	0.0270659	*
ft76	value	2	3	7	8	-0.45907	0.646184	0.798227	ns
ft76	value	2	4	7	7	-1.54036	0.123472	0.235719	ns
ft76	value	2	5	7	8	-3.80584	0.000141323	0.00150607	**
ft76	value	2	6	7	6	-3.80217	0.000143436	0.00150607	**
ft76	value	3	4	8	7	-1.13181	0.257715	0.386572	ns
ft76	value	3	5	8	8	-3.46424	0.000531737	0.00279162	**
ft76	value	3	6	8	6	-3.4769	0.000507252	0.00279162	**
ft76	value	4	5	7	8	-2.21496	0.0267627	0.0562017	ns
ft76	value	4	6	7	6	-2.32223	0.0202203	0.0471807	*
ft76	value	5	6	8	6	-0.269637	0.78744	0.860239	ns
ft105	value	0	1	12	8	4.20936	2.56095e-05	0.000318445	***
ft105	value	0	2	12	7	3.30765	0.000940819	0.0038096	**
ft105	value	0	3	12	8	-0.257487	0.796802	0.836643	ns
ft105	value	0	4	12	7	2.79193	0.00523941	0.0122253	*
ft105	value	0	5	12	8	-0.307865	0.758185	0.836643	ns
ft105	value	0	6	12	6	2.05416	0.0399605	0.0699308	ns
ft105	value	1	2	8	7	-0.672785	0.501084	0.657673	ns
ft105	value	1	3	8	8	-4.07766	4.54921e-05	0.000318445	***
ft105	value	1	4	8	7	-1.1467	0.251507	0.377261	ns
ft105	value	1	5	8	8	-4.12364	3.72925e-05	0.000318445	***
ft105	value	1	6	8	6	-1.65578	0.0977667	0.157931	ns
ft105	value	2	3	7	8	-3.2666	0.00108846	0.0038096	**
ft105	value	2	4	7	7	-0.458863	0.646333	0.754055	ns
ft105	value	2	5	7	8	-3.31103	0.000929521	0.0038096	**
ft105	value	2	6	7	6	-0.981441	0.326375	0.456926	ns
ft105	value	3	4	8	7	2.79269	0.00522713	0.0122253	*
ft105	value	3	5	8	8	-0.0459886	0.963319	0.963319	ns
ft105	value	3	6	8	6	2.1194	0.034057	0.0650178	ns
ft105	value	4	5	7	8	-2.83712	0.00455222	0.0122253	*
ft105	value	4	6	7	6	-0.54058	0.588797	0.727338	ns
ft105	value	5	6	8	6	2.16197	0.0306202	0.0643024	ns
ft115	value	0	1	12	8	-0.520537	0.602689	0.762908	ns
ft115	value	0	2	12	7	1.29381	0.195731	0.735584	ns
ft115	value	0	3	12	8	0.755618	0.449878	0.762908	ns
ft115	value	0	4	12	7	0.244028	0.807209	0.847569	ns
ft115	value	0	5	12	8	1.91423	0.0555905	0.5837	ns
ft115	value	0	6	12	6	0.541606	0.58809	0.762908	ns
ft115	value	1	2	8	7	1.648	0.0993528	0.69547	ns
ft115	value	1	3	8	8	1.16496	0.244033	0.735584	ns
ft115	value	1	4	8	7	0.683317	0.494407	0.762908	ns
ft115	value	1	5	8	8	2.22263	0.0262408	0.551056	ns
ft115	value	1	6	8	6	0.941364	0.346518	0.735584	ns
ft115	value	2	3	7	8	-0.522536	0.601297	0.762908	ns
ft115	value	2	4	7	7	-0.93405	0.350278	0.735584	ns
ft115	value	2	5	7	8	0.499265	0.617592	0.762908	ns
ft115	value	2	6	7	6	-0.619263	0.535743	0.762908	ns
ft115	value	3	4	8	7	-0.442146	0.658383	0.768114	ns
ft115	value	3	5	8	8	1.05767	0.290208	0.735584	ns
ft115	value	3	6	8	6	-0.137184	0.890886	0.890886	ns
ft115	value	4	5	7	8	1.46395	0.143208	0.735584	ns
ft115	value	4	6	7	6	0.278143	0.780902	0.847569	ns
ft115	value	5	6	8	6	-1.11639	0.264255	0.735584	ns
ft145	value	0	1	12	8	0.509351	0.610506	0.801289	ns
ft145	value	0	2	12	7	0.629266	0.529175	0.740845	ns
ft145	value	0	3	12	8	-2.2445	0.0248	0.10416	ns
ft145	value	0	4	12	7	-2.07811	0.0376991	0.113097	ns
ft145	value	0	5	12	8	-1.18662	0.235377	0.41191	ns
ft145	value	0	6	12	6	0.204383	0.838054	0.92627	ns
ft145	value	1	2	8	7	0.12905	0.897318	0.942184	ns
ft145	value	1	3	8	8	-2.51391	0.0119399	0.0962391	ns
ft145	value	1	4	8	7	-2.35886	0.0183313	0.0962391	ns
ft145	value	1	5	8	8	-1.5482	0.121573	0.255304	ns
ft145	value	1	6	8	6	-0.241258	0.809355	0.92627	ns
ft145	value	2	3	7	8	-2.55772	0.010536	0.0962391	ns
ft145	value	2	4	7	7	-2.40891	0.0160004	0.0962391	ns
ft145	value	2	5	7	8	-1.62476	0.104215	0.243167	ns
ft145	value	2	6	7	6	-0.354245	0.723155	0.893309	ns
ft145	value	3	4	8	7	0.0698137	0.944342	0.944342	ns
ft145	value	3	5	8	8	0.965711	0.334189	0.539843	ns
ft145	value	3	6	8	6	2.08617	0.0369629	0.113097	ns
ft145	value	4	5	7	8	0.863152	0.388054	0.582081	ns
ft145	value	4	6	7	6	1.96016	0.0499774	0.131191	ns
ft145	value	5	6	8	6	1.1921	0.233222	0.41191	ns
ft135	value	0	1	12	8	-6.03375	1.60198e-09	3.36415e-08	****
ft135	value	0	2	12	7	-2.22695	0.0259507	0.05193	ns
ft135	value	0	3	12	8	-3.21278	0.00131459	0.00690158	**
ft135	value	0	4	12	7	-3.38723	0.000706014	0.00690158	**
ft135	value	0	5	12	8	-2.82657	0.00470493	0.0141148	*
ft135	value	0	6	12	6	-3.0146	0.00257317	0.0108073	*
ft135	value	1	2	8	7	3.27484	0.00105721	0.00690158	**
ft135	value	1	3	8	8	2.57519	0.0100186	0.0262989	*
ft135	value	1	4	8	7	2.20862	0.0272014	0.05193	ns
ft135	value	1	5	8	8	2.92774	0.00341435	0.0119502	*
ft135	value	1	6	8	6	2.30847	0.020973	0.0489369	*
ft135	value	2	3	7	8	-0.786978	0.431295	0.646942	ns
ft135	value	2	4	7	7	-1.03237	0.301898	0.528322	ns
ft135	value	2	5	7	8	-0.446377	0.655325	0.845159	ns
ft135	value	2	6	7	6	-0.805566	0.420493	0.646942	ns
ft135	value	3	4	8	7	-0.27925	0.780053	0.862164	ns
ft135	value	3	5	8	8	0.352555	0.724422	0.845159	ns
ft135	value	3	6	8	6	-0.0756876	0.939668	0.939668	ns
ft135	value	4	5	7	8	0.619851	0.535356	0.749498	ns
ft135	value	4	6	7	6	0.186304	0.852207	0.894817	ns
ft135	value	5	6	8	6	-0.40209	0.687618	0.845159	ns
ft134	value	0	1	12	8	3.6886	0.000225493	0.00157845	**
ft134	value	0	2	12	7	3.31669	0.000910905	0.00478225	**
ft134	value	0	3	12	8	0.414198	0.678729	0.791851	ns
ft134	value	0	4	12	7	2.23006	0.0257437	0.0540618	ns
ft134	value	0	5	12	8	-0.845187	0.398006	0.491655	ns
ft134	value	0	6	12	6	0.275917	0.782611	0.864992	ns
ft134	value	1	2	8	7	-0.20521	0.837408	0.879278	ns
ft134	value	1	3	8	8	-2.98911	0.00279796	0.0117514	*
ft134	value	1	4	8	7	-1.20376	0.228683	0.369411	ns
ft134	value	1	5	8	8	-4.13876	3.49186e-05	0.000733291	***
ft134	value	1	6	8	6	-2.86198	0.00420997	0.0147349	*
ft134	value	2	3	7	8	-2.68254	0.00730654	0.0191797	*
ft134	value	2	4	7	7	-0.96684	0.333624	0.437882	ns
ft134	value	2	5	7	8	-3.79321	0.00014871	0.00156146	**
ft134	value	2	6	7	6	-2.5873	0.00967306	0.0225705	*
ft134	value	3	4	8	7	1.68399	0.0921832	0.170167	ns
ft134	value	3	5	8	8	-1.14966	0.250286	0.375428	ns
ft134	value	3	6	8	6	-0.0946111	0.924624	0.924624	ns
ft134	value	4	5	7	8	-2.79467	0.00519535	0.015586	*
ft134	value	4	6	7	6	-1.65839	0.0972382	0.170167	ns
ft134	value	5	6	8	6	0.969763	0.332164	0.437882	ns
ft159	value	0	1	12	8	0.783604	0.433273	0.47888	ns
ft159	value	0	2	12	7	-1.99213	0.0463569	0.0925803	ns
ft159	value	0	3	12	8	-4.30422	1.67572e-05	0.000102329	***
ft159	value	0	4	12	7	-2.89457	0.00379675	0.00996648	**
ft159	value	0	5	12	8	-4.27064	1.94912e-05	0.000102329	***
ft159	value	0	6	12	6	-3.02482	0.00248781	0.00746342	**
ft159	value	1	2	8	7	-2.52171	0.0116785	0.0272498	*
ft159	value	1	3	8	8	-4.64453	3.40851e-06	4.14995e-05	****
ft159	value	1	4	8	7	-3.351	0.000805197	0.00281819	**
ft159	value	1	5	8	8	-4.61387	3.95233e-06	4.14995e-05	****
ft159	value	1	6	8	6	-3.46271	0.000534772	0.00224604	**
ft159	value	2	3	7	8	-1.96533	0.0493762	0.0925803	ns
ft159	value	2	4	7	7	-0.802955	0.422001	0.47888	ns
ft159	value	2	5	7	8	-1.93571	0.052903	0.0925803	ns
ft159	value	2	6	7	6	-1.01549	0.309874	0.433824	ns
ft159	value	3	4	8	7	1.13604	0.25594	0.402815	ns
ft159	value	3	5	8	8	0.030657	0.975543	0.975543	ns
ft159	value	3	6	8	6	0.837294	0.402428	0.47888	ns
ft159	value	4	5	7	8	-1.10642	0.268543	0.402815	ns
ft159	value	4	6	7	6	-0.244031	0.807206	0.847567	ns
ft159	value	5	6	8	6	0.808911	0.418566	0.47888	ns
ft183	value	0	1	12	8	-1.61201	0.106959	0.248584	ns
ft183	value	0	2	12	7	-3.99891	6.36358e-05	0.00133635	**
ft183	value	0	3	12	8	-2.37604	0.0174996	0.101867	ns
ft183	value	0	4	12	7	-3.07803	0.00208374	0.0218793	*
ft183	value	0	5	12	8	-1.56164	0.118373	0.248584	ns
ft183	value	0	6	12	6	-1.84456	0.0651017	0.227856	ns
ft183	value	1	2	8	7	-2.25308	0.0242541	0.101867	ns
ft183	value	1	3	8	8	-0.697458	0.485516	0.599755	ns
ft183	value	1	4	8	7	-1.40685	0.159471	0.279074	ns
ft183	value	1	5	8	8	0.0459862	0.963321	0.963321	ns
ft183	value	1	6	8	6	-0.34533	0.729846	0.802074	ns
ft183	value	2	3	7	8	1.57927	0.114274	0.248584	ns
ft183	value	2	4	7	7	0.819356	0.412583	0.599755	ns
ft183	value	2	5	7	8	2.29751	0.0215899	0.101867	ns
ft183	value	2	6	7	6	1.76073	0.0782841	0.234852	ns
ft183	value	3	4	8	7	-0.733044	0.463531	0.599755	ns
ft183	value	3	5	8	8	0.743444	0.457213	0.599755	ns
ft183	value	3	6	8	6	0.30039	0.76388	0.802074	ns
ft183	value	4	5	7	8	1.45128	0.146702	0.279074	ns
ft183	value	4	6	7	6	0.973518	0.330296	0.533555	ns
ft183	value	5	6	8	6	-0.387905	0.698086	0.802074	ns
ft212	value	0	1	12	8	3.97399	7.06782e-05	0.00148424	**
ft212	value	0	2	12	7	2.80556	0.00502299	0.0175805	*
ft212	value	0	3	12	8	3.01688	0.00255395	0.0134082	*
ft212	value	0	4	12	7	2.91606	0.00354483	0.0148883	*
ft212	value	0	5	12	8	3.7557	0.000172857	0.00181499	**
ft212	value	0	6	12	6	3.27008	0.00107518	0.00752629	**
ft212	value	1	2	8	7	-0.926603	0.354133	0.917756	ns
ft212	value	1	3	8	8	-0.873724	0.382269	0.917756	ns
ft212	value	1	4	8	7	-0.825057	0.409339	0.917756	ns
ft212	value	1	5	8	8	-0.19927	0.842051	0.980957	ns
ft212	value	1	6	8	6	-0.331133	0.740544	0.971964	ns
ft212	value	2	3	7	8	0.0825057	0.934245	0.980957	ns
ft212	value	2	4	7	7	0.098321	0.921677	0.980957	ns
ft212	value	2	5	7	8	0.73409	0.462894	0.917756	ns
ft212	value	2	6	7	6	0.540543	0.588823	0.917756	ns
ft212	value	3	4	8	7	0.0190398	0.984809	0.984809	ns
ft212	value	3	5	8	8	0.674453	0.500023	0.917756	ns
ft212	value	3	6	8	6	0.477778	0.632808	0.917756	ns
ft212	value	4	5	7	8	0.632544	0.527031	0.917756	ns
ft212	value	4	6	7	6	0.446079	0.65554	0.917756	ns
ft212	value	5	6	8	6	-0.146645	0.883413	0.980957	ns
ft248	value	0	1	12	8	0.145526	0.884295	0.93543	ns
ft248	value	0	2	12	7	0.581677	0.560784	0.843149	ns
ft248	value	0	3	12	8	2.14372	0.0320556	0.505579	ns
ft248	value	0	4	12	7	0.544843	0.585862	0.843149	ns
ft248	value	0	5	12	8	1.5728	0.115764	0.505579	ns
ft248	value	0	6	12	6	1.58394	0.113207	0.505579	ns
ft248	value	1	2	8	7	0.406182	0.684609	0.851492	ns
ft248	value	1	3	8	8	1.82409	0.0681385	0.505579	ns
ft248	value	1	4	8	7	0.372334	0.709644	0.851492	ns
ft248	value	1	5	8	8	1.30292	0.192602	0.505579	ns
ft248	value	1	6	8	6	1.34345	0.179125	0.505579	ns
ft248	value	2	3	7	8	1.35606	0.175081	0.505579	ns
ft248	value	2	4	7	7	-0.0327737	0.973855	0.973855	ns
ft248	value	2	5	7	8	0.852559	0.393904	0.689332	ns
ft248	value	2	6	7	6	0.92627	0.354306	0.689332	ns
ft248	value	3	4	8	7	-1.3899	0.164558	0.505579	ns
ft248	value	3	5	8	8	-0.521168	0.602249	0.843149	ns
ft248	value	3	6	8	6	-0.345325	0.72985	0.851492	ns
ft248	value	4	5	7	8	0.886408	0.375398	0.689332	ns
ft248	value	4	6	7	6	0.957758	0.338185	0.689332	ns
ft248	value	5	6	8	6	0.137184	0.890886	0.93543	ns
ft275	value	0	1	12	8	1.15861	0.246613	0.364319	ns
ft275	value	0	2	12	7	2.02129	0.0432498	0.129749	ns
ft275	value	0	3	12	8	3.08964	0.002004	0.014028	*
ft275	value	0	4	12	7	2.55539	0.0106069	0.0371242	*
ft275	value	0	5	12	8	4.01317	5.99084e-05	0.000629038	***
ft275	value	0	6	12	6	4.0365	5.42544e-05	0.000629038	***
ft275	value	1	2	8	7	0.835635	0.40336	0.470587	ns
ft275	value	1	3	8	8	1.76278	0.0779383	0.181856	ns
ft275	value	1	4	8	7	1.32644	0.184695	0.323215	ns
ft275	value	1	5	8	8	2.60584	0.00916487	0.0371242	*
ft275	value	1	6	8	6	2.75787	0.00581801	0.0305446	*
ft275	value	2	3	7	8	0.867368	0.38574	0.470587	ns
ft275	value	2	4	7	7	0.475218	0.634631	0.701435	ns
ft275	value	2	5	7	8	1.68185	0.0925984	0.194457	ns
ft275	value	2	6	7	6	1.89977	0.0574631	0.150841	ns
ft275	value	3	4	8	7	-0.376565	0.706497	0.72985	ns
ft275	value	3	5	8	8	0.843067	0.399191	0.470587	ns
ft275	value	3	6	8	6	1.12585	0.260228	0.364319	ns
ft275	value	4	5	7	8	1.19104	0.233636	0.364319	ns
ft275	value	4	6	7	6	1.4432	0.148965	0.284388	ns
ft275	value	5	6	8	6	0.345325	0.72985	0.72985	ns
ft270	value	0	1	12	8	-1.69597	0.0898912	0.350764	ns
ft270	value	0	2	12	7	-2.06046	0.0393545	0.350764	ns
ft270	value	0	3	12	8	-1.88068	0.0600153	0.350764	ns
ft270	value	0	4	12	7	-0.854113	0.393042	0.638094	ns
ft270	value	0	5	12	8	-2.75386	0.00588978	0.123685	ns
ft270	value	0	6	12	6	-0.648917	0.516392	0.677765	ns
ft270	value	1	2	8	7	-0.397727	0.690832	0.80597	ns
ft270	value	1	3	8	8	-0.168616	0.866099	0.883174	ns
ft270	value	1	4	8	7	0.710831	0.477189	0.668065	ns
ft270	value	1	5	8	8	-0.965711	0.334189	0.638094	ns
ft270	value	1	6	8	6	0.832577	0.405083	0.638094	ns
ft270	value	2	3	7	8	0.234828	0.814342	0.883174	ns
ft270	value	2	4	7	7	1.07336	0.283111	0.638094	ns
ft270	value	2	5	7	8	-0.535239	0.592485	0.731893	ns
ft270	value	2	6	7	6	1.17819	0.238719	0.638094	ns
ft270	value	3	4	8	7	0.87373	0.382266	0.638094	ns
ft270	value	3	5	8	8	-0.797095	0.425396	0.638094	ns
ft270	value	3	6	8	6	0.988686	0.322817	0.638094	ns
ft270	value	4	5	7	8	-1.6438	0.100218	0.350764	ns
ft270	value	4	6	7	6	0.146946	0.883174	0.883174	ns
ft270	value	5	6	8	6	1.72665	0.0842302	0.350764	ns
ft355	value	0	1	12	8	3.66615	0.000246233	0.00129272	**
ft355	value	0	2	12	7	2.39731	0.0165161	0.0385375	*
ft355	value	0	3	12	8	-0.985102	0.324574	0.400944	ns
ft355	value	0	4	12	7	0.537169	0.591151	0.689676	ns
ft355	value	0	5	12	8	-1.00189	0.316395	0.400944	ns
ft355	value	0	6	12	6	-1.10365	0.269745	0.400944	ns
ft355	value	1	2	8	7	-1.03026	0.302886	0.400944	ns
ft355	value	1	3	8	8	-4.24599	2.1763e-05	0.000228512	***
ft355	value	1	4	8	7	-2.73961	0.00615115	0.0161468	*
ft355	value	1	5	8	8	-4.26132	2.03224e-05	0.000228512	***
ft355	value	1	6	8	6	-4.12024	3.78475e-05	0.000264933	***
ft355	value	2	3	7	8	-3.07175	0.00212806	0.0070689	**
ft355	value	2	4	7	7	-1.65507	0.0979102	0.205611	ns
ft355	value	2	5	7	8	-3.08656	0.00202487	0.0070689	**
ft355	value	2	6	7	6	-3.04121	0.0023563	0.0070689	**
ft355	value	3	4	8	7	1.3624	0.173071	0.279576	ns
ft355	value	3	5	8	8	-0.0153285	0.98777	0.98777	ns
ft355	value	3	6	8	6	-0.189219	0.849921	0.904111	ns
ft355	value	4	5	7	8	-1.37721	0.168447	0.279576	ns
ft355	value	4	6	7	6	-1.45107	0.146761	0.279576	ns
ft355	value	5	6	8	6	-0.175027	0.861058	0.904111	ns
ft364	value	0	1	12	8	-0.542935	0.587175	0.969852	ns
ft364	value	0	2	12	7	0.00153479	0.998775	0.998775	ns
ft364	value	0	3	12	8	-0.291058	0.771007	0.969852	ns
ft364	value	0	4	12	7	-0.237893	0.811964	0.969852	ns
ft364	value	0	5	12	8	-0.929146	0.352813	0.969852	ns
ft364	value	0	6	12	6	-0.929944	0.3524	0.969852	ns
ft364	value	1	2	8	7	0.480234	0.631061	0.969852	ns
ft364	value	1	3	8	8	0.229931	0.818145	0.969852	ns
ft364	value	1	4	8	7	0.260215	0.794698	0.969852	ns
ft364	value	1	5	8	8	-0.352561	0.724417	0.969852	ns
ft364	value	1	6	8	6	-0.402097	0.687613	0.969852	ns
ft364	value	2	3	7	8	-0.258099	0.79633	0.969852	ns
ft364	value	2	4	7	7	-0.213033	0.831302	0.969852	ns
ft364	value	2	5	7	8	-0.82084	0.411737	0.969852	ns
ft364	value	2	6	7	6	-0.837068	0.402554	0.969852	ns
ft364	value	3	4	8	7	0.0380802	0.969624	0.998775	ns
ft364	value	3	5	8	8	-0.582492	0.560235	0.969852	ns
ft364	value	3	6	8	6	-0.614972	0.538573	0.969852	ns
ft364	value	4	5	7	8	-0.600821	0.547959	0.969852	ns
ft364	value	4	6	7	6	-0.632393	0.52713	0.969852	ns
ft364	value	5	6	8	6	-0.0756889	0.939667	0.998775	ns
ft368	value	0	1	12	8	-1.85839	0.063114	0.147266	ns
ft368	value	0	2	12	7	-0.931668	0.351508	0.44663	ns
ft368	value	0	3	12	8	0.912401	0.361558	0.44663	ns
ft368	value	0	4	12	7	1.18646	0.235442	0.383766	ns
ft368	value	0	5	12	8	1.18108	0.237569	0.383766	ns
ft368	value	0	6	12	6	2.19723	0.0280038	0.0980134	ns
ft368	value	1	2	8	7	0.7828	0.433744	0.506035	ns
ft368	value	1	3	8	8	2.52937	0.0114267	0.047992	*
ft368	value	1	4	8	7	2.72922	0.00634839	0.033329	*
ft368	value	1	5	8	8	2.77465	0.0055262	0.033329	*
ft368	value	1	6	8	6	3.60487	0.000312313	0.00655858	**
ft368	value	2	3	7	8	1.66081	0.0967524	0.20318	ns
ft368	value	2	4	7	7	1.88462	0.0594818	0.147266	ns
ft368	value	2	5	7	8	1.89776	0.0577275	0.147266	ns
ft368	value	2	6	7	6	2.77113	0.00558626	0.033329	*
ft368	value	3	4	8	7	0.285616	0.775172	0.846558	ns
ft368	value	3	5	8	8	0.245273	0.806245	0.846558	ns
ft368	value	3	6	8	6	1.26312	0.206545	0.383766	ns
ft368	value	4	5	7	8	-0.0486606	0.96119	0.96119	ns
ft368	value	4	6	7	6	0.960448	0.33683	0.44663	ns
ft368	value	5	6	8	6	1.03604	0.300181	0.44663	ns
ft385	value	0	1	12	8	1.6065	0.108165	0.231901	ns
ft385	value	0	2	12	7	-1.59627	0.110429	0.231901	ns
ft385	value	0	3	12	8	-3.22979	0.00123882	0.0065038	**
ft385	value	0	4	12	7	-2.64612	0.00814207	0.0227058	*
ft385	value	0	5	12	8	-2.94431	0.00323672	0.0135942	*
ft385	value	0	6	12	6	-1.36944	0.170862	0.276008	ns
ft385	value	1	2	8	7	-2.88367	0.00393074	0.0137576	*
ft385	value	1	3	8	8	-4.41491	1.01054e-05	0.000212214	***
ft385	value	1	4	8	7	-3.84842	0.000118884	0.000832191	***
ft385	value	1	5	8	8	-4.1543	3.26281e-05	0.000342595	***
ft385	value	1	6	8	6	-2.62559	0.00864985	0.0227058	*
ft385	value	2	3	7	8	-1.38154	0.167114	0.276008	ns
ft385	value	2	4	7	7	-0.934114	0.350245	0.432656	ns
ft385	value	2	5	7	8	-1.12977	0.258573	0.362002	ns
ft385	value	2	6	7	6	0.133833	0.893535	0.893535	ns
ft385	value	3	4	8	7	0.416788	0.676833	0.789639	ns
ft385	value	3	5	8	8	0.260602	0.794399	0.87802	ns
ft385	value	3	6	8	6	1.46182	0.143792	0.274511	ns
ft385	value	4	5	7	8	-0.165023	0.868926	0.893535	ns
ft385	value	4	6	7	6	1.0313	0.3024	0.3969	ns
ft385	value	5	6	8	6	1.22055	0.222258	0.333387	ns
ft388	value	0	1	12	8	-1.19779	0.230997	0.921706	ns
ft388	value	0	2	12	7	-0.108969	0.913227	0.947738	ns
ft388	value	0	3	12	8	-0.442176	0.658361	0.921706	ns
ft388	value	0	4	12	7	-0.182637	0.855083	0.945091	ns
ft388	value	0	5	12	8	0.498148	0.61838	0.921706	ns
ft388	value	0	6	12	6	0.664234	0.50654	0.921706	ns
ft388	value	1	2	8	7	0.95622	0.338961	0.921706	ns
ft388	value	1	3	8	8	0.689782	0.490331	0.921706	ns
ft388	value	1	4	8	7	0.888523	0.374259	0.921706	ns
ft388	value	1	5	8	8	1.54818	0.12158	0.921706	ns
ft388	value	1	6	8	6	1.62728	0.103677	0.921706	ns
ft388	value	2	3	7	8	-0.289828	0.771948	0.945091	ns
ft388	value	2	4	7	7	-0.0655474	0.947738	0.947738	ns
ft388	value	2	5	7	8	0.539461	0.589569	0.921706	ns
ft388	value	2	6	7	6	0.69011	0.490125	0.921706	ns
ft388	value	3	4	8	7	0.222131	0.824212	0.945091	ns
ft388	value	3	5	8	8	0.858395	0.390674	0.921706	ns
ft388	value	3	6	8	6	0.988669	0.322825	0.921706	ns
ft388	value	4	5	7	8	0.607158	0.543746	0.921706	ns
ft388	value	4	6	7	6	0.753086	0.451398	0.921706	ns
ft388	value	5	6	8	6	0.193949	0.846216	0.945091	ns
ft414	value	0	1	12	8	-0.699646	0.484148	0.598065	ns
ft414	value	0	2	12	7	-1.16182	0.245309	0.42929	ns
ft414	value	0	3	12	8	0.861964	0.388707	0.54419	ns
ft414	value	0	4	12	7	0.36681	0.713761	0.736974	ns
ft414	value	0	5	12	8	1.71833	0.0857362	0.257209	ns
ft414	value	0	6	12	6	1.93139	0.053435	0.224427	ns
ft414	value	1	2	8	7	-0.450608	0.652272	0.736974	ns
ft414	value	1	3	8	8	1.42555	0.153999	0.361589	ns
ft414	value	1	4	8	7	0.954105	0.340031	0.510046	ns
ft414	value	1	5	8	8	2.2073	0.027293	0.143288	ns
ft414	value	1	6	8	6	2.37943	0.0173395	0.121377	ns
ft414	value	2	3	7	8	1.82782	0.0675767	0.236518	ns
ft414	value	2	4	7	7	1.36011	0.173796	0.364971	ns
ft414	value	2	5	7	8	2.58306	0.00979271	0.102823	ns
ft414	value	2	6	7	6	2.72895	0.00635356	0.102823	ns
ft414	value	3	4	8	7	-0.423106	0.672218	0.736974	ns
ft414	value	3	5	8	8	0.781753	0.43436	0.570097	ns
ft414	value	3	6	8	6	1.05963	0.289315	0.467355	ns
ft414	value	4	5	7	8	1.17835	0.238657	0.42929	ns
ft414	value	4	6	7	6	1.4222	0.154967	0.361589	ns
ft414	value	5	6	8	6	0.335864	0.736974	0.736974	ns
ft403	value	0	1	12	8	-2.20529	0.0274341	0.0745548	ns
ft403	value	0	2	12	7	-1.95529	0.0505483	0.106151	ns
ft403	value	0	3	12	8	-5.24455	1.56665e-07	3.28997e-06	****
ft403	value	0	4	12	7	-3.8891	0.000100616	0.00070431	***
ft403	value	0	5	12	8	-4.52251	6.11094e-06	6.41649e-05	****
ft403	value	0	6	12	6	-3.74015	0.00018391	0.00096553	***
ft403	value	1	2	8	7	0.148087	0.882274	0.926388	ns
ft403	value	1	3	8	8	-2.77446	0.00552942	0.019353	*
ft403	value	1	4	8	7	-1.62896	0.103322	0.164764	ns
ft403	value	1	5	8	8	-2.11533	0.0344018	0.0802708	ns
ft403	value	1	6	8	6	-1.5989	0.109843	0.164764	ns
ft403	value	2	3	7	8	-2.82847	0.00467717	0.019353	*
ft403	value	2	4	7	7	-1.72062	0.0853202	0.159348	ns
ft403	value	2	5	7	8	-2.19169	0.0284018	0.0745548	ns
ft403	value	2	6	7	6	-1.68985	0.0910562	0.159348	ns
ft403	value	3	4	8	7	1.05142	0.293066	0.410293	ns
ft403	value	3	5	8	8	0.659125	0.509816	0.629772	ns
ft403	value	3	6	8	6	0.969747	0.332173	0.435977	ns
ft403	value	4	5	7	8	-0.414644	0.678402	0.791469	ns
ft403	value	4	6	7	6	-0.0367359	0.970696	0.970696	ns
ft403	value	5	6	8	6	0.359516	0.719209	0.794915	ns
ft418	value	0	1	12	8	-2.97769	0.00290425	0.0609892	ns
ft418	value	0	2	12	7	-2.64594	0.00814643	0.0855375	ns
ft418	value	0	3	12	8	-1.68475	0.0920371	0.249253	ns
ft418	value	0	4	12	7	-1.66983	0.0949535	0.249253	ns
ft418	value	0	5	12	8	-0.643675	0.519786	0.642089	ns
ft418	value	0	6	12	6	-0.388322	0.697778	0.814074	ns
ft418	value	1	2	8	7	0.194629	0.845683	0.896312	ns
ft418	value	1	3	8	8	1.18029	0.237884	0.482063	ns
ft418	value	1	4	8	7	1.09161	0.275003	0.482063	ns
ft418	value	1	5	8	8	2.13066	0.0331172	0.173865	ns
ft418	value	1	6	8	6	2.1571	0.0309982	0.173865	ns
ft418	value	2	3	7	8	0.945643	0.344331	0.482063	ns
ft418	value	2	4	7	7	0.868502	0.385119	0.505469	ns
ft418	value	2	5	7	8	1.86378	0.0623521	0.218232	ns
ft418	value	2	6	7	6	1.91289	0.0557619	0.218232	ns
ft418	value	3	4	8	7	-0.0486572	0.961192	0.961192	ns
ft418	value	3	5	8	8	0.950366	0.341926	0.482063	ns
ft418	value	3	6	8	6	1.06436	0.287167	0.482063	ns
ft418	value	4	5	7	8	0.966798	0.333645	0.482063	ns
ft418	value	4	6	7	6	1.07846	0.280828	0.482063	ns
ft418	value	5	6	8	6	0.184488	0.85363	0.896312	ns
ft481	value	0	1	12	8	1.27056	0.203886	0.428161	ns
ft481	value	0	2	12	7	2.87002	0.00410451	0.0287316	*
ft481	value	0	3	12	8	2.24447	0.0248025	0.10417	ns
ft481	value	0	4	12	7	2.64901	0.0080728	0.0423822	*
ft481	value	0	5	12	8	3.18479	0.00144859	0.0152102	*
ft481	value	0	6	12	6	3.27008	0.00107518	0.0152102	*
ft481	value	1	2	8	7	1.51684	0.129308	0.339434	ns
ft481	value	1	3	8	8	0.889052	0.373975	0.631089	ns
ft481	value	1	4	8	7	1.31375	0.188932	0.428161	ns
ft481	value	1	5	8	8	1.74745	0.0805598	0.241679	ns
ft481	value	1	6	8	6	1.95369	0.0507385	0.177585	ns
ft481	value	2	3	7	8	-0.65793	0.510583	0.714816	ns
ft481	value	2	4	7	7	-0.196642	0.844108	0.863942	ns
ft481	value	2	5	7	8	0.171358	0.863942	0.863942	ns
ft481	value	2	6	7	6	0.485439	0.627365	0.801984	ns
ft481	value	3	4	8	7	0.454839	0.649225	0.801984	ns
ft481	value	3	5	8	8	0.858395	0.390674	0.631089	ns
ft481	value	3	6	8	6	1.13058	0.258231	0.492986	ns
ft481	value	4	5	7	8	0.374449	0.70807	0.81455	ns
ft481	value	4	6	7	6	0.674366	0.500078	0.714816	ns
ft481	value	5	6	8	6	0.335864	0.736974	0.81455	ns
ft487	value	0	1	12	8	-0.682867	0.494691	0.799117	ns
ft487	value	0	2	12	7	1.66986	0.0949478	0.19939	ns
ft487	value	0	3	12	8	2.42362	0.0153668	0.0461005	*
ft487	value	0	4	12	7	2.2408	0.0250391	0.0657275	ns
ft487	value	0	5	12	8	2.60833	0.00909862	0.0350608	*
ft487	value	0	6	12	6	2.57523	0.0100174	0.0350608	*
ft487	value	1	2	8	7	2.13672	0.0326205	0.0761145	ns
ft487	value	1	3	8	8	2.83582	0.00457085	0.0319959	*
ft487	value	1	4	8	7	2.66138	0.00778201	0.0350608	*
ft487	value	1	5	8	8	3.00443	0.00266075	0.0319959	*
ft487	value	1	6	8	6	2.96133	0.00306317	0.0319959	*
ft487	value	2	3	7	8	0.602937	0.546551	0.819826	ns
ft487	value	2	4	7	7	0.508001	0.611453	0.856034	ns
ft487	value	2	5	7	8	0.765836	0.443774	0.776605	ns
ft487	value	2	6	7	6	0.886925	0.375119	0.716137	ns
ft487	value	3	4	8	7	-0.078276	0.937608	0.937608	ns
ft487	value	3	5	8	8	0.168616	0.866099	0.909403	ns
ft487	value	3	6	8	6	0.335869	0.736969	0.909403	ns
ft487	value	4	5	7	8	0.241175	0.80942	0.909403	ns
ft487	value	4	6	7	6	0.398854	0.690001	0.905626	ns
ft487	value	5	6	8	6	0.179761	0.85734	0.909403	ns
ft482	value	0	1	12	8	-1.29295	0.19603	0.319477	ns
ft482	value	0	2	12	7	0.184172	0.853878	0.853878	ns
ft482	value	0	3	12	8	1.02428	0.305702	0.401234	ns
ft482	value	0	4	12	7	1.58388	0.113221	0.237764	ns
ft482	value	0	5	12	8	2.43477	0.0149013	0.0580593	ns
ft482	value	0	6	12	6	2.84088	0.00449894	0.0314926	*
ft482	value	1	2	8	7	1.30951	0.19036	0.319477	ns
ft482	value	1	3	8	8	2.11533	0.0344018	0.103205	ns
ft482	value	1	4	8	7	2.59576	0.00943827	0.0495509	*
ft482	value	1	5	8	8	3.40292	0.00066669	0.00700024	**
ft482	value	1	6	8	6	3.72288	0.000196962	0.00413619	**
ft482	value	2	3	7	8	0.73409	0.462894	0.570589	ns
ft482	value	2	4	7	7	1.2454	0.212985	0.319477	ns
ft482	value	2	5	7	8	1.97802	0.0479262	0.125806	ns
ft482	value	2	6	7	6	2.39571	0.0165884	0.0580593	ns
ft482	value	3	4	8	7	0.552154	0.580843	0.609885	ns
ft482	value	3	5	8	8	1.28759	0.197888	0.319477	ns
ft482	value	3	6	8	6	1.76447	0.0776535	0.181192	ns
ft482	value	4	5	7	8	0.691779	0.489076	0.570589	ns
ft482	value	4	6	7	6	1.19917	0.230464	0.322649	ns
ft482	value	5	6	8	6	0.572387	0.56706	0.609885	ns
ft502	value	0	1	12	8	1.89197	0.0584946	0.175484	ns
ft502	value	0	2	12	7	3.03137	0.00243443	0.0133991	*
ft502	value	0	3	12	8	3.01708	0.00255221	0.0133991	*
ft502	value	0	4	12	7	3.73128	0.000190512	0.00200038	**
ft502	value	0	5	12	8	4.36049	1.29769e-05	0.000272515	***
ft502	value	0	6	12	6	2.48338	0.0130141	0.0546591	ns
ft502	value	1	2	8	7	1.11708	0.263961	0.491696	ns
ft502	value	1	3	8	8	1.02708	0.304383	0.491696	ns
ft502	value	1	4	8	7	1.76024	0.0783667	0.205712	ns
ft502	value	1	5	8	8	2.25344	0.0242314	0.0848097	ns
ft502	value	1	6	8	6	0.700158	0.483829	0.635025	ns
ft502	value	2	3	7	8	-0.124825	0.900662	0.900662	ns
ft502	value	2	4	7	7	0.622742	0.533454	0.658972	ns
ft502	value	2	5	7	8	1.05995	0.289166	0.491696	ns
ft502	value	2	6	7	6	-0.359512	0.719212	0.794919	ns
ft502	value	3	4	8	7	0.767991	0.442493	0.61949	ns
ft502	value	3	5	8	8	1.22636	0.220062	0.462131	ns
ft502	value	3	6	8	6	-0.250732	0.802021	0.842122	ns
ft502	value	4	5	7	8	0.416788	0.676833	0.789639	ns
ft502	value	4	6	7	6	-0.957823	0.338152	0.507228	ns
ft502	value	5	6	8	6	-1.38612	0.165709	0.386655	ns
ft530	value	0	1	12	8	0.646484	0.517966	0.724538	ns
ft530	value	0	2	12	7	2.05816	0.0395749	0.166214	ns
ft530	value	0	3	12	8	2.6531	0.00797552	0.083743	ns
ft530	value	0	4	12	7	0.0690657	0.944937	0.945006	ns
ft530	value	0	5	12	8	2.72867	0.00635908	0.083743	ns
ft530	value	0	6	12	6	1.46134	0.143922	0.335818	ns
ft530	value	1	2	8	7	1.32117	0.186444	0.391532	ns
ft530	value	1	3	8	8	1.83179	0.0669834	0.20095	ns
ft530	value	1	4	8	7	-0.506679	0.61238	0.724538	ns
ft530	value	1	5	8	8	1.90076	0.0573329	0.200665	ns
ft530	value	1	6	8	6	0.806559	0.41992	0.629881	ns
ft530	value	2	3	7	8	0.4485	0.653792	0.724538	ns
ft530	value	2	4	7	7	-1.76981	0.076759	0.201492	ns
ft530	value	2	5	7	8	0.515141	0.606455	0.724538	ns
ft530	value	2	6	7	6	-0.446087	0.655535	0.724538	ns
ft530	value	3	4	8	7	-2.27635	0.022825	0.119831	ns
ft530	value	3	5	8	8	0.0689794	0.945006	0.945006	ns
ft530	value	3	6	8	6	-0.889344	0.373818	0.60386	ns
ft530	value	4	5	7	8	2.34299	0.0191298	0.119831	ns
ft530	value	4	6	7	6	1.25429	0.209736	0.400406	ns
ft530	value	5	6	8	6	-0.953207	0.340485	0.59585	ns
ft556	value	0	1	12	8	-5.25574	1.47428e-07	3.09598e-06	****
ft556	value	0	2	12	7	-3.49006	0.000482908	0.00253527	**
ft556	value	0	3	12	8	-4.48333	7.34858e-06	7.71601e-05	****
ft556	value	0	4	12	7	-4.061	4.88638e-05	0.000342046	***
ft556	value	0	5	12	8	-2.51873	0.011778	0.0374115	*
ft556	value	0	6	12	6	-1.88029	0.060068	0.140159	ns
ft556	value	1	2	8	7	1.42798	0.153296	0.247633	ns
ft556	value	1	3	8	8	0.70511	0.480742	0.560865	ns
ft556	value	1	4	8	7	0.903332	0.36635	0.480834	ns
ft556	value	1	5	8	8	2.49854	0.0124705	0.0374115	*
ft556	value	1	6	8	6	2.7011	0.00691106	0.0290264	*
ft556	value	2	3	7	8	-0.746783	0.455195	0.560865	ns
ft556	value	2	4	7	7	-0.507992	0.611459	0.675823	ns
ft556	value	2	5	7	8	0.985838	0.324213	0.453898	ns
ft556	value	2	6	7	6	1.29363	0.195794	0.29369	ns
ft556	value	3	4	8	7	0.222131	0.824212	0.824212	ns
ft556	value	3	5	8	8	1.79343	0.0729038	0.142799	ns
ft556	value	3	6	8	6	2.04829	0.0405311	0.106394	ns
ft556	value	4	5	7	8	1.51049	0.130919	0.229107	ns
ft556	value	4	6	7	6	1.78169	0.0747995	0.142799	ns
ft556	value	5	6	8	6	0.387899	0.698091	0.732996	ns
ft593	value	0	1	12	8	-0.67166	0.5018	0.701721	ns
ft593	value	0	2	12	7	0.75971	0.447428	0.701721	ns
ft593	value	0	3	12	8	-0.570911	0.56806	0.701721	ns
ft593	value	0	4	12	7	-1.26618	0.205447	0.535523	ns
ft593	value	0	5	12	8	2.08215	0.037329	0.195977	ns
ft593	value	0	6	12	6	-0.173723	0.862083	0.905187	ns
ft593	value	1	2	8	7	1.29047	0.196886	0.535523	ns
ft593	value	1	3	8	8	0.0919709	0.926721	0.926721	ns
ft593	value	1	4	8	7	-0.571194	0.567868	0.701721	ns
ft593	value	1	5	8	8	2.51387	0.0119414	0.108077	ns
ft593	value	1	6	8	6	0.406821	0.68414	0.798163	ns
ft593	value	2	3	7	8	-1.20162	0.22951	0.535523	ns
ft593	value	2	4	7	7	-1.80255	0.0714586	0.250105	ns
ft593	value	2	5	7	8	1.13816	0.255055	0.535616	ns
ft593	value	2	6	7	6	-0.805566	0.420493	0.701721	ns
ft593	value	3	4	8	7	-0.660046	0.509224	0.701721	ns
ft593	value	3	5	8	8	2.4219	0.0154396	0.108077	ns
ft593	value	3	6	8	6	0.321672	0.747701	0.826406	ns
ft593	value	4	5	7	8	2.99982	0.00270136	0.0567285	ns
ft593	value	4	6	7	6	0.92627	0.354306	0.676402	ns
ft593	value	5	6	8	6	-1.92057	0.0547857	0.2301	ns
ft589	value	0	1	12	8	3.04486	0.00232788	0.00977709	**
ft589	value	0	2	12	7	3.58982	0.000330903	0.00231632	**
ft589	value	0	3	12	8	3.85085	0.000117707	0.00123592	**
ft589	value	0	4	12	7	5.32104	1.03175e-07	2.16668e-06	****
ft589	value	0	5	12	8	3.44786	0.000565053	0.00296653	**
ft589	value	0	6	12	6	2.60584	0.00916487	0.032077	*
ft589	value	1	2	8	7	0.613504	0.539543	0.75536	ns
ft589	value	1	3	8	8	0.735767	0.461872	0.70098	ns
ft589	value	1	4	8	7	2.20438	0.0274973	0.0721805	ns
ft589	value	1	5	8	8	0.367884	0.71296	0.831787	ns
ft589	value	1	6	8	6	-0.160836	0.872223	0.915834	ns
ft589	value	2	3	7	8	0.0973145	0.922477	0.922477	ns
ft589	value	2	4	7	7	1.54036	0.123472	0.258279	ns
ft589	value	2	5	7	8	-0.258095	0.796334	0.880158	ns
ft589	value	2	6	7	6	-0.726846	0.46732	0.70098	ns
ft589	value	3	4	8	7	1.49357	0.135289	0.258279	ns
ft589	value	3	5	8	8	-0.367884	0.71296	0.831787	ns
ft589	value	3	6	8	6	-0.842024	0.399774	0.699605	ns
ft589	value	4	5	7	8	-1.84897	0.0644615	0.15041	ns
ft589	value	4	6	7	6	-2.20678	0.0273295	0.0721805	ns
ft589	value	5	6	8	6	-0.50143	0.616068	0.80859	ns
ft608	value	0	1	12	8	2.06536	0.0388893	0.136113	ns
ft608	value	0	2	12	7	2.12258	0.0337887	0.136113	ns
ft608	value	0	3	12	8	4.24825	2.15444e-05	0.000452433	***
ft608	value	0	4	12	7	2.74877	0.00598194	0.0314052	*
ft608	value	0	5	12	8	2.85456	0.00430969	0.0301678	*
ft608	value	0	6	12	6	3.17811	0.00148241	0.0155653	*
ft608	value	1	2	8	7	0.129047	0.89732	0.942186	ns
ft608	value	1	3	8	8	1.9927	0.046294	0.138882	ns
ft608	value	1	4	8	7	0.704472	0.481139	0.677034	ns
ft608	value	1	5	8	8	0.720439	0.471255	0.677034	ns
ft608	value	1	6	8	6	1.19681	0.231381	0.441727	ns
ft608	value	2	3	7	8	1.79609	0.0724808	0.190262	ns
ft608	value	2	4	7	7	0.557152	0.577423	0.677034	ns
ft608	value	2	5	7	8	0.566962	0.57074	0.677034	ns
ft608	value	2	6	7	6	1.04173	0.297539	0.520693	ns
ft608	value	3	4	8	7	-1.22066	0.222214	0.441727	ns
ft608	value	3	5	8	8	-1.27226	0.203279	0.441727	ns
ft608	value	3	6	8	6	-0.648075	0.516937	0.677034	ns
ft608	value	4	5	7	8	-0.00846213	0.993248	0.993248	ns
ft608	value	4	6	7	6	0.506431	0.612554	0.677034	ns
ft608	value	5	6	8	6	0.529813	0.596242	0.677034	ns
ft632	value	0	1	12	8	-4.11392	3.88995e-05	0.000545374	***
ft632	value	0	2	12	7	-3.34272	0.000829602	0.00435541	**
ft632	value	0	3	12	8	-3.19039	0.00142082	0.00596745	**
ft632	value	0	4	12	7	-2.86388	0.0041849	0.0146472	*
ft632	value	0	5	12	8	-3.45905	0.000542081	0.00379457	**
ft632	value	0	6	12	6	-4.04672	5.19404e-05	0.000545374	***
ft632	value	1	2	8	7	0.556385	0.577948	0.866922	ns
ft632	value	1	3	8	8	0.843067	0.399191	0.762628	ns
ft632	value	1	4	8	7	0.996415	0.319048	0.744446	ns
ft632	value	1	5	8	8	0.597811	0.549966	0.866922	ns
ft632	value	1	6	8	6	-0.269637	0.78744	0.891128	ns
ft632	value	2	3	7	8	0.258095	0.796334	0.891128	ns
ft632	value	2	4	7	7	0.426058	0.670066	0.886341	ns
ft632	value	2	5	7	8	0.0211553	0.983122	0.983122	ns
ft632	value	2	6	7	6	-0.779326	0.435788	0.762628	ns
ft632	value	3	4	8	7	0.181936	0.855633	0.898415	ns
ft632	value	3	5	8	8	-0.245256	0.806258	0.891128	ns
ft632	value	3	6	8	6	-1.05016	0.293642	0.744446	ns
ft632	value	4	5	7	8	-0.418875	0.675307	0.886341	ns
ft632	value	4	6	7	6	-1.18867	0.23457	0.703709	ns
ft632	value	5	6	8	6	-0.823102	0.41045	0.762628	ns
ft624	value	0	1	12	8	-1.44967	0.147151	0.23245	ns
ft624	value	0	2	12	7	-3.47932	0.00050269	0.00263912	**
ft624	value	0	3	12	8	-2.64186	0.0082451	0.0247353	*
ft624	value	0	4	12	7	-2.8163	0.00485804	0.0204038	*
ft624	value	0	5	12	8	-5.39567	6.82673e-08	1.43361e-06	****
ft624	value	0	6	12	6	-4.26132	2.03224e-05	0.000213386	***
ft624	value	1	2	8	7	-1.91879	0.0550113	0.115524	ns
ft624	value	1	3	8	8	-1.08832	0.276453	0.362844	ns
ft624	value	1	4	8	7	-1.30951	0.19036	0.266504	ns
ft624	value	1	5	8	8	-3.60219	0.000315543	0.0022088	**
ft624	value	1	6	8	6	-2.72002	0.00652776	0.0228472	*
ft624	value	2	3	7	8	0.867368	0.38574	0.457704	ns
ft624	value	2	4	7	7	0.589926	0.55524	0.583002	ns
ft624	value	2	5	7	8	-1.56126	0.118462	0.207308	ns
ft624	value	2	6	7	6	-0.855422	0.392318	0.457704	ns
ft624	value	3	4	8	7	-0.258095	0.796334	0.796334	ns
ft624	value	3	5	8	8	-2.51387	0.0119414	0.0313462	*
ft624	value	3	6	8	6	-1.71243	0.0868172	0.165742	ns
ft624	value	4	5	7	8	-2.17054	0.0299663	0.0699214	ns
ft624	value	4	6	7	6	-1.4222	0.154967	0.23245	ns
ft624	value	5	6	8	6	0.614961	0.53858	0.583002	ns
ft627	value	0	1	12	8	1.27357	0.202814	0.508043	ns
ft627	value	0	2	12	7	2.43226	0.0150051	0.105036	ns
ft627	value	0	3	12	8	2.93622	0.00332241	0.0697706	ns
ft627	value	0	4	12	7	2.52436	0.011591	0.105036	ns
ft627	value	0	5	12	8	1.40793	0.159152	0.48893	ns
ft627	value	0	6	12	6	2.30478	0.0211791	0.11119	ns
ft627	value	1	2	8	7	1.1119	0.26618	0.508043	ns
ft627	value	1	3	8	8	1.51778	0.12907	0.48893	ns
ft627	value	1	4	8	7	1.19654	0.231487	0.508043	ns
ft627	value	1	5	8	8	0.122649	0.902385	0.981422	ns
ft627	value	1	6	8	6	1.05744	0.29031	0.508043	ns
ft627	value	2	3	7	8	0.354412	0.72303	0.955537	ns
ft627	value	2	4	7	7	0.0819482	0.934688	0.981422	ns
ft627	value	2	5	7	8	-0.993412	0.320509	0.517746	ns
ft627	value	2	6	7	6	-0.00787333	0.993718	0.993718	ns
ft627	value	3	4	8	7	-0.269776	0.787332	0.972587	ns
ft627	value	3	5	8	8	-1.39513	0.162977	0.48893	ns
ft627	value	3	6	8	6	-0.347749	0.728029	0.955537	ns
ft627	value	4	5	7	8	-1.07805	0.281012	0.508043	ns
ft627	value	4	6	7	6	-0.0866066	0.930984	0.981422	ns
ft627	value	5	6	8	6	0.943891	0.345226	0.517838	ns
ft628	value	0	1	12	8	2.02058	0.0433234	0.12997	ns
ft628	value	0	2	12	7	2.39731	0.0165161	0.0693674	ns
ft628	value	0	3	12	8	4.27064	1.94912e-05	0.000409315	***
ft628	value	0	4	12	7	3.134	0.00172443	0.012071	*
ft628	value	0	5	12	8	3.26315	0.00110181	0.011569	*
ft628	value	0	6	12	6	1.30803	0.190863	0.364375	ns
ft628	value	1	2	8	7	0.420991	0.673762	0.70745	ns
ft628	value	1	3	8	8	2.05402	0.0399741	0.12997	ns
ft628	value	1	4	8	7	1.09796	0.272222	0.439742	ns
ft628	value	1	5	8	8	1.13431	0.256665	0.439742	ns
ft628	value	1	6	8	6	-0.4967	0.619401	0.684601	ns
ft628	value	2	3	7	8	1.56338	0.117964	0.278665	ns
ft628	value	2	4	7	7	0.655474	0.512163	0.597523	ns
ft628	value	2	5	7	8	0.674855	0.499768	0.597523	ns
ft628	value	2	6	7	6	-0.87379	0.382233	0.50168	ns
ft628	value	3	4	8	7	-0.886408	0.375398	0.50168	ns
ft628	value	3	5	8	8	-0.919709	0.357725	0.50168	ns
ft628	value	3	6	8	6	-2.39835	0.0164691	0.0693674	ns
ft628	value	4	5	7	8	-0.00211553	0.998312	0.998312	ns
ft628	value	4	6	7	6	-1.50355	0.132698	0.278665	ns
ft628	value	5	6	8	6	-1.54686	0.121896	0.278665	ns
ft625	value	0	1	12	8	2.11017	0.0348438	0.0914649	ns
ft625	value	0	2	12	7	3.14633	0.00165334	0.00868005	**
ft625	value	0	3	12	8	4.45263	8.48267e-06	8.9068e-05	****
ft625	value	0	4	12	7	4.09483	4.22476e-05	0.000295733	***
ft625	value	0	5	12	8	4.96478	6.87806e-07	1.44439e-05	****
ft625	value	0	6	12	6	2.92268	0.00347032	0.0145753	*
ft625	value	1	2	8	7	1.03028	0.302878	0.454317	ns
ft625	value	1	3	8	8	2.13836	0.0324875	0.0914649	ns
ft625	value	1	4	8	7	1.9019	0.0571848	0.133431	ns
ft625	value	1	5	8	8	2.60589	0.00916368	0.0320729	*
ft625	value	1	6	8	6	0.922458	0.35629	0.492518	ns
ft625	value	2	3	7	8	1.03557	0.300403	0.454317	ns
ft625	value	2	4	7	7	0.843937	0.398705	0.492518	ns
ft625	value	2	5	7	8	1.48724	0.13695	0.261451	ns
ft625	value	2	6	7	6	-0.0629769	0.949785	0.949785	ns
ft625	value	3	4	8	7	-0.163957	0.869765	0.913254	ns
ft625	value	3	5	8	8	0.467527	0.640123	0.707504	ns
ft625	value	3	6	8	6	-1.05728	0.290384	0.454317	ns
ft625	value	4	5	7	8	0.61563	0.538139	0.627828	ns
ft625	value	4	6	7	6	-0.873805	0.382224	0.492518	ns
ft625	value	5	6	8	6	-1.49012	0.136192	0.261451	ns
ft655	value	0	1	12	8	-2.0543	0.0399465	0.0838876	ns
ft655	value	0	2	12	7	-5.04973	4.4243e-07	9.29104e-06	****
ft655	value	0	3	12	8	-4.75792	1.95598e-06	2.05377e-05	****
ft655	value	0	4	12	7	-4.29457	1.75029e-05	0.00012252	***
ft655	value	0	5	12	8	-3.48168	0.000498282	0.00261598	**
ft655	value	0	6	12	6	-1.90086	0.0573201	0.10031	ns
ft655	value	1	2	8	7	-2.82866	0.00467434	0.0196322	*
ft655	value	1	3	8	8	-2.46805	0.013585	0.0407549	*
ft655	value	1	4	8	7	-2.13472	0.0327841	0.0764962	ns
ft655	value	1	5	8	8	-1.30301	0.192571	0.288857	ns
ft655	value	1	6	8	6	-0.023654	0.981129	0.981129	ns
ft655	value	2	3	7	8	0.444292	0.656831	0.725972	ns
ft655	value	2	4	7	7	0.671906	0.501643	0.585251	ns
ft655	value	2	5	7	8	1.56983	0.116454	0.188118	ns
ft655	value	2	6	7	6	2.60843	0.0090959	0.0318357	*
ft655	value	3	4	8	7	0.24965	0.802858	0.843001	ns
ft655	value	3	5	8	8	1.16504	0.244001	0.320251	ns
ft655	value	3	6	8	6	2.26132	0.0237394	0.062316	ns
ft655	value	4	5	7	8	0.87589	0.38109	0.470758	ns
ft655	value	4	6	7	6	1.96288	0.0496599	0.0948053	ns
ft655	value	5	6	8	6	1.1827	0.236928	0.320251	ns
ft652	value	0	1	12	8	1.66796	0.0953243	0.222423	ns
ft652	value	0	2	12	7	0.735154	0.462246	0.601379	ns
ft652	value	0	3	12	8	3.54861	0.000387276	0.00813279	**
ft652	value	0	4	12	7	2.09803	0.0359027	0.150791	ns
ft652	value	0	5	12	8	3.01128	0.00260151	0.0273158	*
ft652	value	0	6	12	6	2.76935	0.00561689	0.0393183	*
ft652	value	1	2	8	7	-0.79544	0.426358	0.601379	ns
ft652	value	1	3	8	8	1.71679	0.0860175	0.222423	ns
ft652	value	1	4	8	7	0.456955	0.647703	0.696585	ns
ft652	value	1	5	8	8	1.22628	0.220094	0.401268	ns
ft652	value	1	6	8	6	1.15424	0.248404	0.401268	ns
ft652	value	2	3	7	8	2.45402	0.014127	0.074167	ns
ft652	value	2	4	7	7	1.21263	0.225273	0.401268	ns
ft652	value	2	5	7	8	1.98014	0.0476881	0.166908	ns
ft652	value	2	6	7	6	1.86041	0.0628273	0.188482	ns
ft652	value	3	4	8	7	-1.20162	0.22951	0.401268	ns
ft652	value	3	5	8	8	-0.490511	0.623772	0.696585	ns
ft652	value	3	6	8	6	-0.435203	0.663415	0.696585	ns
ft652	value	4	5	7	8	0.727743	0.466771	0.601379	ns
ft652	value	4	6	7	6	0.695358	0.486831	0.601379	ns
ft652	value	5	6	8	6	0.0189219	0.984903	0.984903	ns
ft633	value	0	1	12	8	0.156721	0.875465	0.919238	ns
ft633	value	0	2	12	7	-0.291606	0.770588	0.919238	ns
ft633	value	0	3	12	8	-1.16981	0.242078	0.629404	ns
ft633	value	0	4	12	7	-1.32297	0.185845	0.629404	ns
ft633	value	0	5	12	8	-2.3788	0.0173692	0.216665	ns
ft633	value	0	6	12	6	-0.183942	0.854059	0.919238	ns
ft633	value	1	2	8	7	-0.406182	0.684609	0.919238	ns
ft633	value	1	3	8	8	-1.21095	0.225914	0.629404	ns
ft633	value	1	4	8	7	-1.35394	0.175755	0.629404	ns
ft633	value	1	5	8	8	-2.3146	0.0206348	0.216665	ns
ft633	value	1	6	8	6	-0.30275	0.76208	0.919238	ns
ft633	value	2	3	7	8	-0.763707	0.445042	0.667563	ns
ft633	value	2	4	7	7	-0.917663	0.358795	0.660942	ns
ft633	value	2	5	7	8	-1.82993	0.0672597	0.353113	ns
ft633	value	2	6	7	6	0.0839678	0.933082	0.933082	ns
ft633	value	3	4	8	7	-0.184051	0.853973	0.919238	ns
ft633	value	3	5	8	8	-1.10365	0.269745	0.629404	ns
ft633	value	3	6	8	6	0.818372	0.413145	0.667388	ns
ft633	value	4	5	7	8	-0.882177	0.377681	0.660942	ns
ft633	value	4	6	7	6	0.96563	0.334229	0.660942	ns
ft633	value	5	6	8	6	1.84015	0.0657456	0.353113	ns
ft641	value	0	1	12	8	-2.49091	0.0127416	0.0891912	ns
ft641	value	0	2	12	7	-3.4197	0.000626909	0.0131651	*
ft641	value	0	3	12	8	-2.49091	0.0127416	0.0891912	ns
ft641	value	0	4	12	7	-1.41208	0.157925	0.473776	ns
ft641	value	0	5	12	8	-2.0543	0.0399465	0.167775	ns
ft641	value	0	6	12	6	-2.28921	0.0220672	0.115853	ns
ft641	value	1	2	8	7	-0.945707	0.344298	0.592794	ns
ft641	value	1	3	8	8	0	1	1	ns
ft641	value	1	4	8	7	0.899162	0.368566	0.592794	ns
ft641	value	1	5	8	8	0.398568	0.690212	0.818505	ns
ft641	value	1	6	8	6	-0.0141924	0.988676	1	ns
ft641	value	2	3	7	8	0.945707	0.344298	0.592794	ns
ft641	value	2	4	7	7	1.78629	0.0740527	0.259185	ns
ft641	value	2	5	7	8	1.33076	0.183268	0.481078	ns
ft641	value	2	6	7	6	0.865977	0.386503	0.592794	ns
ft641	value	3	4	8	7	0.899162	0.368566	0.592794	ns
ft641	value	3	5	8	8	0.398568	0.690212	0.818505	ns
ft641	value	3	6	8	6	-0.0141924	0.988676	1	ns
ft641	value	4	5	7	8	-0.514109	0.607176	0.818505	ns
ft641	value	4	6	7	6	-0.850232	0.395196	0.592794	ns
ft641	value	5	6	8	6	-0.383194	0.701576	0.818505	ns
ft629	value	0	1	12	8	-0.626883	0.530736	0.796104	ns
ft629	value	0	2	12	7	-2.55385	0.0106538	0.208004	ns
ft629	value	0	3	12	8	-1.19779	0.230997	0.481669	ns
ft629	value	0	4	12	7	-0.73055	0.465054	0.751242	ns
ft629	value	0	5	12	8	-0.945922	0.344188	0.60233	ns
ft629	value	0	6	12	6	-2.32993	0.0198099	0.208004	ns
ft629	value	1	2	8	7	-1.79397	0.0728178	0.425143	ns
ft629	value	1	3	8	8	-0.521168	0.602249	0.843149	ns
ft629	value	1	4	8	7	-0.11847	0.905695	0.92891	ns
ft629	value	1	5	8	8	-0.291241	0.770867	0.92891	ns
ft629	value	1	6	8	6	-1.62728	0.103677	0.425143	ns
ft629	value	2	3	7	8	1.29047	0.196886	0.459401	ns
ft629	value	2	4	7	7	1.6223	0.10474	0.425143	ns
ft629	value	2	5	7	8	1.51261	0.13038	0.425143	ns
ft629	value	2	6	7	6	0.0892158	0.92891	0.92891	ns
ft629	value	3	4	8	7	0.385027	0.700218	0.919036	ns
ft629	value	3	5	8	8	0.229927	0.818148	0.92891	ns
ft629	value	3	6	8	6	-1.14477	0.252303	0.481669	ns
ft629	value	4	5	7	8	-0.162896	0.8706	0.92891	ns
ft629	value	4	6	7	6	-1.46944	0.141714	0.425143	ns
ft629	value	5	6	8	6	-1.35765	0.174576	0.458262	ns
ft717	value	0	1	12	8	0.778007	0.436565	0.531061	ns
ft717	value	0	2	12	7	1.55932	0.11892	0.277479	ns
ft717	value	0	3	12	8	3.33032	0.000867473	0.0182169	*
ft717	value	0	4	12	7	3.10637	0.00189399	0.0198869	*
ft717	value	0	5	12	8	2.22208	0.0262781	0.0903802	ns
ft717	value	0	6	12	6	-0.10219	0.918606	0.934245	ns
ft717	value	1	2	8	7	0.746783	0.455195	0.531061	ns
ft717	value	1	3	8	8	2.32993	0.0198099	0.0832015	ns
ft717	value	1	4	8	7	2.16842	0.0301267	0.0903802	ns
ft717	value	1	5	8	8	1.31825	0.18742	0.302756	ns
ft717	value	1	6	8	6	-0.752145	0.451964	0.531061	ns
ft717	value	2	3	7	8	1.50414	0.132545	0.278344	ns
ft717	value	2	4	7	7	1.37649	0.168669	0.29517	ns
ft717	value	2	5	7	8	0.526767	0.598355	0.66134	ns
ft717	value	2	6	7	6	-1.42483	0.154207	0.294395	ns
ft717	value	3	4	8	7	-0.0825057	0.934245	0.934245	ns
ft717	value	3	5	8	8	-1.01168	0.311691	0.467537	ns
ft717	value	3	6	8	6	-2.90924	0.00362308	0.0253615	*
ft717	value	4	5	7	8	-0.89487	0.370857	0.519199	ns
ft717	value	4	6	7	6	-2.74732	0.00600841	0.0315442	*
ft717	value	5	6	8	6	-1.97261	0.0485403	0.127418	ns
ft718	value	0	1	12	8	-2.64746	0.00810985	0.056769	ns
ft718	value	0	2	12	7	-1.41506	0.157052	0.511156	ns
ft718	value	0	3	12	8	-1.60639	0.108189	0.454392	ns
ft718	value	0	4	12	7	-2.79635	0.00516838	0.054268	ns
ft718	value	0	5	12	8	-2.09334	0.0363186	0.190673	ns
ft718	value	0	6	12	6	-2.86132	0.00421885	0.054268	ns
ft718	value	1	2	8	7	1.0345	0.300905	0.574455	ns
ft718	value	1	3	8	8	0.950366	0.341926	0.598371	ns
ft718	value	1	4	8	7	-0.234824	0.814345	0.89914	ns
ft718	value	1	5	8	8	0.50584	0.612969	0.794113	ns
ft718	value	1	6	8	6	-0.411551	0.680668	0.794113	ns
ft718	value	2	3	7	8	-0.116354	0.907372	0.907372	ns
ft718	value	2	4	7	7	-1.22901	0.219067	0.511156	ns
ft718	value	2	5	7	8	-0.545807	0.585198	0.794113	ns
ft718	value	2	6	7	6	-1.36185	0.173244	0.511156	ns
ft718	value	3	4	8	7	-1.15296	0.248925	0.522742	ns
ft718	value	3	5	8	8	-0.444526	0.656662	0.794113	ns
ft718	value	3	6	8	6	-1.29142	0.196558	0.511156	ns
ft718	value	4	5	7	8	0.723512	0.469365	0.704048	ns
ft718	value	4	6	7	6	-0.181056	0.856324	0.89914	ns
ft718	value	5	6	8	6	-0.879868	0.378931	0.612119	ns
ft750	value	0	1	12	8	-0.542926	0.587181	0.685045	ns
ft750	value	0	2	12	7	-4.70867	2.49341e-06	5.23615e-05	****
ft750	value	0	3	12	8	-3.1624	0.00156474	0.00737145	**
ft750	value	0	4	12	7	-3.4563	0.00054765	0.00383355	**
ft750	value	0	5	12	8	-3.12882	0.00175511	0.00737145	**
ft750	value	0	6	12	6	-2.26862	0.0232917	0.0543473	ns
ft750	value	1	2	8	7	-3.84815	0.000119012	0.00124963	**
ft750	value	1	3	8	8	-2.39124	0.0167914	0.0478959	*
ft750	value	1	4	8	7	-2.6973	0.00699036	0.0244663	*
ft750	value	1	5	8	8	-2.36059	0.0182461	0.0478959	*
ft750	value	1	6	8	6	-1.64147	0.100699	0.192244	ns
ft750	value	2	3	7	8	1.53799	0.124051	0.20039	ns
ft750	value	2	4	7	7	1.1143	0.265148	0.397723	ns
ft750	value	2	5	7	8	1.56761	0.116972	0.20039	ns
ft750	value	2	6	7	6	1.98636	0.046993	0.0986852	ns
ft750	value	3	4	8	7	-0.387142	0.698651	0.733583	ns
ft750	value	3	5	8	8	0.030657	0.975543	0.975543	ns
ft750	value	3	6	8	6	0.572387	0.56706	0.685045	ns
ft750	value	4	5	7	8	0.41676	0.676854	0.733583	ns
ft750	value	4	6	7	6	0.915774	0.359785	0.5037	ns
ft750	value	5	6	8	6	0.544004	0.586438	0.685045	ns
ft757	value	0	1	12	8	2.9609	0.00306738	0.0161038	*
ft757	value	0	2	12	7	2.60911	0.00907792	0.0381273	*
ft757	value	0	3	12	8	4.25385	2.10126e-05	0.000441265	***
ft757	value	0	4	12	7	4.02723	5.64375e-05	0.000592594	***
ft757	value	0	5	12	8	3.81727	0.000134936	0.000944554	***
ft757	value	0	6	12	6	2.28905	0.0220762	0.0772668	ns
ft757	value	1	2	8	7	-0.213669	0.830805	0.905632	ns
ft757	value	1	3	8	8	1.18029	0.237884	0.445739	ns
ft757	value	1	4	8	7	1.0895	0.275934	0.445739	ns
ft757	value	1	5	8	8	0.781753	0.43436	0.608104	ns
ft757	value	1	6	8	6	-0.383168	0.701595	0.861219	ns
ft757	value	2	3	7	8	1.35394	0.175755	0.410096	ns
ft757	value	2	4	7	7	1.26179	0.207026	0.434754	ns
ft757	value	2	5	7	8	0.968914	0.332588	0.498883	ns
ft757	value	2	6	7	6	-0.173184	0.862507	0.905632	ns
ft757	value	3	4	8	7	-0.0507728	0.959507	0.959507	ns
ft757	value	3	5	8	8	-0.398541	0.690232	0.861219	ns
ft757	value	3	6	8	6	-1.47591	0.139969	0.410096	ns
ft757	value	4	5	7	8	-0.334254	0.738188	0.861219	ns
ft757	value	4	6	7	6	-1.38547	0.165909	0.410096	ns
ft757	value	5	6	8	6	-1.10693	0.268324	0.445739	ns
ft762	value	0	1	12	8	0.738827	0.460012	0.805022	ns
ft762	value	0	2	12	7	0.377553	0.705763	0.938908	ns
ft762	value	0	3	12	8	0.822784	0.410631	0.783931	ns
ft762	value	0	4	12	7	0.59856	0.549467	0.8876	ns
ft762	value	0	5	12	8	1.72953	0.083715	0.783931	ns
ft762	value	0	6	12	6	1.7781	0.0753868	0.783931	ns
ft762	value	1	2	8	7	-0.304637	0.760643	0.938908	ns
ft762	value	1	3	8	8	0.0766424	0.938908	0.938908	ns
ft762	value	1	4	8	7	-0.101546	0.919117	0.938908	ns
ft762	value	1	5	8	8	0.904381	0.365794	0.783931	ns
ft762	value	1	6	8	6	1.02178	0.306884	0.783931	ns
ft762	value	2	3	7	8	0.37868	0.704925	0.938908	ns
ft762	value	2	4	7	7	0.196642	0.844108	0.938908	ns
ft762	value	2	5	7	8	1.17835	0.238657	0.783931	ns
ft762	value	2	6	7	6	1.27526	0.202217	0.783931	ns
ft762	value	3	4	8	7	-0.175589	0.860617	0.938908	ns
ft762	value	3	5	8	8	0.827738	0.407819	0.783931	ns
ft762	value	3	6	8	6	0.950825	0.341693	0.783931	ns
ft762	value	4	5	7	8	0.97526	0.329431	0.783931	ns
ft762	value	4	6	7	6	1.08633	0.277331	0.783931	ns
ft762	value	5	6	8	6	0.184488	0.85363	0.938908	ns
ft769	value	0	1	12	8	1.27615	0.201901	0.529989	ns
ft769	value	0	2	12	7	1.48259	0.138184	0.483646	ns
ft769	value	0	3	12	8	2.25006	0.024445	0.221267	ns
ft769	value	0	4	12	7	2.01669	0.0437284	0.229574	ns
ft769	value	0	5	12	8	2.14931	0.0316096	0.221267	ns
ft769	value	0	6	12	6	2.94307	0.00324976	0.068245	ns
ft769	value	1	2	8	7	0.23694	0.812704	0.948154	ns
ft769	value	1	3	8	8	0.889052	0.373975	0.687191	ns
ft769	value	1	4	8	7	0.727743	0.466771	0.700156	ns
ft769	value	1	5	8	8	0.797081	0.425404	0.687191	ns
ft769	value	1	6	8	6	1.6462	0.0997217	0.418831	ns
ft769	value	2	3	7	8	0.621966	0.533964	0.74755	ns
ft769	value	2	4	7	7	0.475218	0.634631	0.783956	ns
ft769	value	2	5	7	8	0.533114	0.593955	0.779566	ns
ft769	value	2	6	7	6	1.3776	0.168328	0.504983	ns
ft769	value	3	4	8	7	-0.131163	0.895646	0.966251	ns
ft769	value	3	5	8	8	-0.0919709	0.926721	0.966251	ns
ft769	value	3	6	8	6	0.823102	0.41045	0.687191	ns
ft769	value	4	5	7	8	0.0423106	0.966251	0.966251	ns
ft769	value	4	6	7	6	0.921022	0.357039	0.687191	ns
ft769	value	5	6	8	6	0.908251	0.363746	0.687191	ns
ft773	value	0	1	12	8	-1.32653	0.184664	0.352541	ns
ft773	value	0	2	12	7	-3.44402	0.000573135	0.003874	**
ft773	value	0	3	12	8	-3.37509	0.000737905	0.003874	**
ft773	value	0	4	12	7	-3.72028	0.000199004	0.003874	**
ft773	value	0	5	12	8	-3.50943	0.000449075	0.003874	**
ft773	value	0	6	12	6	-3.2292	0.00124137	0.00521375	**
ft773	value	1	2	8	7	-1.99495	0.0460487	0.121522	ns
ft773	value	1	3	8	8	-1.87007	0.0614734	0.129543	ns
ft773	value	1	4	8	7	-2.24881	0.0245246	0.085836	ns
ft773	value	1	5	8	8	-1.9927	0.046294	0.121522	ns
ft773	value	1	6	8	6	-1.86854	0.0616873	0.129543	ns
ft773	value	2	3	7	8	0.188282	0.850655	0.98113	ns
ft773	value	2	4	7	7	-0.245803	0.805835	0.98113	ns
ft773	value	2	5	7	8	0.0698125	0.944343	0.98113	ns
ft773	value	2	6	7	6	0.0419839	0.966512	0.98113	ns
ft773	value	3	4	8	7	-0.442146	0.658383	0.98113	ns
ft773	value	3	5	8	8	-0.122628	0.902402	0.98113	ns
ft773	value	3	6	8	6	-0.137184	0.890886	0.98113	ns
ft773	value	4	5	7	8	0.323676	0.746183	0.98113	ns
ft773	value	4	6	7	6	0.278143	0.780902	0.98113	ns
ft773	value	5	6	8	6	-0.0236524	0.98113	0.98113	ns
ft821	value	0	1	12	8	-2.2529	0.0242655	0.451683	ns
ft821	value	0	2	12	7	0.0399047	0.968169	0.968169	ns
ft821	value	0	3	12	8	-0.842389	0.39957	0.777327	ns
ft821	value	0	4	12	7	-0.623126	0.533201	0.777327	ns
ft821	value	0	5	12	8	-1.42171	0.155112	0.692581	ns
ft821	value	0	6	12	6	-1.10367	0.269736	0.777327	ns
ft821	value	1	2	8	7	2.02354	0.0430174	0.451683	ns
ft821	value	1	3	8	8	1.28761	0.19788	0.692581	ns
ft821	value	1	4	8	7	1.41426	0.157286	0.692581	ns
ft821	value	1	5	8	8	0.758773	0.447988	0.777327	ns
ft821	value	1	6	8	6	0.882248	0.377643	0.777327	ns
ft821	value	2	3	7	8	-0.779587	0.435634	0.777327	ns
ft821	value	2	4	7	7	-0.589936	0.555233	0.777327	ns
ft821	value	2	5	7	8	-1.2905	0.196878	0.692581	ns
ft821	value	2	6	7	6	-1.026	0.304892	0.777327	ns
ft821	value	3	4	8	7	0.170303	0.864772	0.90801	ns
ft821	value	3	5	8	8	-0.528842	0.596915	0.783451	ns
ft821	value	3	6	8	6	-0.309851	0.756674	0.882786	ns
ft821	value	4	5	7	8	-0.681213	0.495737	0.777327	ns
ft821	value	4	6	7	6	-0.459207	0.646086	0.798106	ns
ft821	value	5	6	8	6	0.179761	0.85734	0.90801	ns

## Sheet: Table S3
Table S3 - Kruskal-Wallis test results on GC-MS metabolite intensities across burial depths
variable	.y.	n	statistic	df	p	method	p.signif
ft33	value	56	14.8241	4	0.00508	Kruskal-Wallis	**
ft76	value	56	1.60555	4	0.808	Kruskal-Wallis	ns
ft105	value	56	15.6963	4	0.00345	Kruskal-Wallis	**
ft115	value	56	8.12608	4	0.0871	Kruskal-Wallis	ns
ft145	value	56	1.37943	4	0.848	Kruskal-Wallis	ns
ft135	value	56	28.1265	4	1.18e-05	Kruskal-Wallis	****
ft134	value	56	12.0037	4	0.0173	Kruskal-Wallis	*
ft159	value	56	19.8867	4	0.000526	Kruskal-Wallis	***
ft183	value	56	17.306	4	0.00169	Kruskal-Wallis	**
ft212	value	56	27.1528	4	1.85e-05	Kruskal-Wallis	****
ft248	value	56	23.8777	4	8.45e-05	Kruskal-Wallis	****
ft275	value	56	21.9702	4	0.000203	Kruskal-Wallis	***
ft270	value	56	13.5079	4	0.00904	Kruskal-Wallis	**
ft355	value	56	6.16197	4	0.187	Kruskal-Wallis	ns
ft364	value	56	30.5926	4	3.71e-06	Kruskal-Wallis	****
ft368	value	56	5.46717	4	0.243	Kruskal-Wallis	ns
ft385	value	56	9.63024	4	0.0471	Kruskal-Wallis	*
ft388	value	56	5.74051	4	0.219	Kruskal-Wallis	ns
ft414	value	56	5.94122	4	0.204	Kruskal-Wallis	ns
ft403	value	56	28.7887	4	8.63e-06	Kruskal-Wallis	****
ft418	value	56	13.3473	4	0.0097	Kruskal-Wallis	**
ft481	value	56	18.5044	4	0.000983	Kruskal-Wallis	***
ft487	value	56	10.5375	4	0.0323	Kruskal-Wallis	*
ft482	value	56	6.70554	4	0.152	Kruskal-Wallis	ns
ft502	value	56	21.1952	4	0.00029	Kruskal-Wallis	***
ft530	value	56	16.0559	4	0.00295	Kruskal-Wallis	**
ft556	value	56	29.3812	4	6.54e-06	Kruskal-Wallis	****
ft593	value	56	1.41415	4	0.842	Kruskal-Wallis	ns
ft589	value	56	27.9861	4	1.26e-05	Kruskal-Wallis	****
ft608	value	56	18.2775	4	0.00109	Kruskal-Wallis	**
ft632	value	56	28.0646	4	1.21e-05	Kruskal-Wallis	****
ft624	value	56	24.1347	4	7.51e-05	Kruskal-Wallis	****
ft627	value	56	16.8545	4	0.00206	Kruskal-Wallis	**
ft628	value	56	19.9937	4	0.000501	Kruskal-Wallis	***
ft625	value	56	31.3406	4	2.61e-06	Kruskal-Wallis	****
ft655	value	56	27.682	4	1.45e-05	Kruskal-Wallis	****
ft652	value	56	13.3771	4	0.00957	Kruskal-Wallis	**
ft633	value	56	6.07	4	0.194	Kruskal-Wallis	ns
ft641	value	56	21.961	4	0.000204	Kruskal-Wallis	***
ft629	value	56	13.7322	4	0.0082	Kruskal-Wallis	**
ft717	value	56	12.4201	4	0.0145	Kruskal-Wallis	*
ft718	value	56	12.67	4	0.013	Kruskal-Wallis	*
ft750	value	56	20.849	4	0.000339	Kruskal-Wallis	***
ft757	value	56	29.682	4	5.68e-06	Kruskal-Wallis	****
ft762	value	56	4.57797	4	0.333	Kruskal-Wallis	ns
ft769	value	56	18.1987	4	0.00113	Kruskal-Wallis	**
ft773	value	56	26.8839	4	2.1e-05	Kruskal-Wallis	****
ft821	value	56	8.95607	4	0.0622	Kruskal-Wallis	ns

## Sheet: Table S4
Table S4 - Dunn’s pairwise comparisons of GC-MS metabolite intensities across burial depths
variable	.y.	group1	group2	n1	n2	statistic	p	p.adj	p.adj.signif
ft33	value	0	10	12	10	-2.67666	0.00743591	0.0247864	*
ft33	value	0	30	12	11	-2.31629	0.0205427	0.0513567	ns
ft33	value	0	50	12	11	-1.26135	0.207181	0.295973	ns
ft33	value	0	control	12	12	0.406766	0.68418	0.68418	ns
ft33	value	10	30	10	11	0.410149	0.681697	0.68418	ns
ft33	value	10	50	10	11	1.41798	0.156197	0.260328	ns
ft33	value	10	control	10	12	3.0645	0.00218034	0.0218034	*
ft33	value	30	50	11	11	1.03272	0.301735	0.377169	ns
ft33	value	30	control	11	12	2.71411	0.0066454	0.0247864	*
ft33	value	50	control	11	12	1.65918	0.0970796	0.194159	ns
ft76	value	0	10	12	10	0.0835325	0.933428	0.933428	ns
ft76	value	0	30	12	11	0.726644	0.467444	0.900519	ns
ft76	value	0	50	12	11	-0.154676	0.877077	0.933428	ns
ft76	value	0	control	12	12	0.851064	0.394734	0.900519	ns
ft76	value	10	30	10	11	0.612343	0.540311	0.900519	ns
ft76	value	10	50	10	11	-0.229628	0.81838	0.933428	ns
ft76	value	10	control	10	12	0.727926	0.466659	0.900519	ns
ft76	value	30	50	11	11	-0.862764	0.388267	0.900519	ns
ft76	value	30	control	11	12	0.105714	0.915809	0.933428	ns
ft76	value	50	control	11	12	0.987034	0.323626	0.900519	ns
ft105	value	0	10	12	10	-2.17199	0.0298562	0.0746406	ns
ft105	value	0	30	12	11	-2.23461	0.025443	0.0746406	ns
ft105	value	0	50	12	11	-0.445141	0.656218	0.729131	ns
ft105	value	0	control	12	12	-3.41701	0.000633136	0.00633136	**
ft105	value	10	30	10	11	-0.006379	0.99491	0.99491	ns
ft105	value	10	50	10	11	1.70319	0.0885317	0.147553	ns
ft105	value	10	control	10	12	-1.086	0.277481	0.346851	ns
ft105	value	30	50	11	11	1.75179	0.0798097	0.147553	ns
ft105	value	30	control	11	12	-1.10729	0.268169	0.346851	ns
ft105	value	50	control	11	12	-2.89676	0.00377041	0.018852	*
ft115	value	0	10	12	10	1.83771	0.0661046	0.140604	ns
ft115	value	0	30	12	11	1.73816	0.0821829	0.140604	ns
ft115	value	0	50	12	11	-0.224781	0.82215	0.987112	ns
ft115	value	0	control	12	12	0.0125157	0.990014	0.990014	ns
ft115	value	10	30	10	11	-0.140328	0.8884	0.987112	ns
ft115	value	10	50	10	11	-2.01563	0.0438389	0.140604	ns
ft115	value	10	control	10	12	-1.82578	0.0678833	0.140604	ns
ft115	value	30	50	11	11	-1.92161	0.0546549	0.140604	ns
ft115	value	30	control	11	12	-1.72592	0.0843622	0.140604	ns
ft115	value	50	control	11	12	0.237022	0.81264	0.987112	ns
ft145	value	0	10	12	10	-0.400963	0.688448	0.89377	ns
ft145	value	0	30	12	11	-0.160243	0.87269	0.89377	ns
ft145	value	0	50	12	11	0.133536	0.89377	0.89377	ns
ft145	value	0	control	12	12	0.72592	0.467888	0.89377	ns
ft145	value	10	30	10	11	0.239838	0.810456	0.89377	ns
ft145	value	10	50	10	11	0.5205	0.602715	0.89377	ns
ft145	value	10	control	10	12	1.0931	0.27435	0.89377	ns
ft145	value	30	50	11	11	0.287593	0.773658	0.89377	ns
ft145	value	30	control	11	12	0.870207	0.384187	0.89377	ns
ft145	value	50	control	11	12	0.576429	0.564326	0.89377	ns
ft135	value	0	10	12	10	-0.985683	0.324289	0.46327	ns
ft135	value	0	30	12	11	-1.66805	0.0953051	0.19061	ns
ft135	value	0	50	12	11	-0.519667	0.603296	0.638739	ns
ft135	value	0	control	12	12	3.20401	0.00135529	0.00338822	**
ft135	value	10	30	10	11	-0.627651	0.530233	0.638739	ns
ft135	value	10	50	10	11	0.469463	0.638739	0.638739	ns
ft135	value	10	control	10	12	4.04058	5.33182e-05	0.000266591	***
ft135	value	30	50	11	11	1.12421	0.260925	0.434875	ns
ft135	value	30	control	11	12	4.80163	1.57376e-06	1.57376e-05	****
ft135	value	50	control	11	12	3.65325	0.000258944	0.000863146	***
ft134	value	0	10	12	10	-2.43919	0.0147202	0.0736012	ns
ft134	value	0	30	12	11	-2.09206	0.0364334	0.121445	ns
ft134	value	0	50	12	11	-1.1306	0.258223	0.430372	ns
ft134	value	0	control	12	12	-3.14148	0.00168095	0.0168095	*
ft134	value	10	30	10	11	0.391651	0.695316	0.695316	ns
ft134	value	10	50	10	11	1.31018	0.190135	0.38027	ns
ft134	value	10	control	10	12	-0.556097	0.578145	0.642383	ns
ft134	value	30	50	11	11	0.941213	0.346596	0.433245	ns
ft134	value	30	control	11	12	-0.980374	0.326902	0.433245	ns
ft134	value	50	control	11	12	-1.94183	0.0521577	0.130394	ns
ft159	value	0	10	12	10	-2.03581	0.0417699	0.0931843	ns
ft159	value	0	30	12	11	-1.67028	0.0948642	0.141494	ns
ft159	value	0	50	12	11	-0.361653	0.717612	0.717612	ns
ft159	value	0	control	12	12	1.98999	0.0465921	0.0931843	ns
ft159	value	10	30	10	11	0.399298	0.689673	0.717612	ns
ft159	value	10	50	10	11	1.6495	0.0990457	0.141494	ns
ft159	value	10	control	10	12	3.93319	8.38275e-05	0.000838275	***
ft159	value	30	50	11	11	1.28107	0.200168	0.25021	ns
ft159	value	30	control	11	12	3.61653	0.000298583	0.00149291	**
ft159	value	50	control	11	12	2.3079	0.0210047	0.0700156	ns
ft183	value	0	10	12	10	1.72796	0.0839957	0.167991	ns
ft183	value	0	30	12	11	1.19959	0.230297	0.287871	ns
ft183	value	0	50	12	11	-0.316034	0.751977	0.751977	ns
ft183	value	0	control	12	12	3.38554	0.000710377	0.00355189	**
ft183	value	10	30	10	11	-0.54729	0.584179	0.649088	ns
ft183	value	10	50	10	11	-1.99525	0.0460156	0.115039	ns
ft183	value	10	control	10	12	1.50003	0.133607	0.196977	ns
ft183	value	30	50	11	11	-1.48372	0.137884	0.196977	ns
ft183	value	30	control	11	12	2.11153	0.0347267	0.115039	ns
ft183	value	50	control	11	12	3.62716	0.000286556	0.00286556	**
ft212	value	0	10	12	10	0.412889	0.679688	0.813814	ns
ft212	value	0	30	12	11	1.89506	0.0580845	0.116169	ns
ft212	value	0	50	12	11	0.0656539	0.947653	0.947653	ns
ft212	value	0	control	12	12	-3.19149	0.0014154	0.00359399	**
ft212	value	10	30	10	11	1.40584	0.159773	0.228247	ns
ft212	value	10	50	10	11	-0.341891	0.732433	0.813814	ns
ft212	value	10	control	10	12	-3.45586	0.000548546	0.00274273	**
ft212	value	30	50	11	11	-1.79089	0.0733113	0.122185	ns
ft212	value	30	control	11	12	-5.0164	5.26485e-07	5.26485e-06	****
ft212	value	50	control	11	12	-3.18699	0.0014376	0.00359399	**
ft248	value	0	10	12	10	3.22913	0.00124169	0.0037261	**
ft248	value	0	30	12	11	3.80236	0.000143324	0.00143324	**
ft248	value	0	50	12	11	0.557501	0.577185	0.710723	ns
ft248	value	0	control	12	12	0.625783	0.531457	0.710723	ns
ft248	value	10	30	10	11	0.468187	0.639651	0.710723	ns
ft248	value	10	50	10	11	-2.6318	0.00849345	0.0141558	*
ft248	value	10	control	10	12	-2.63247	0.00847676	0.0141558	*
ft248	value	30	50	11	11	-3.17654	0.00149044	0.0037261	**
ft248	value	30	control	11	12	-3.19033	0.00142109	0.0037261	**
ft248	value	50	control	11	12	0.0545261	0.956516	0.956516	ns
ft275	value	0	10	12	10	1.94034	0.0523384	0.0872307	ns
ft275	value	0	30	12	11	2.0464	0.0407173	0.0852153	ns
ft275	value	0	50	12	11	0.737771	0.460653	0.511837	ns
ft275	value	0	control	12	12	-2.02754	0.0426076	0.0852153	ns
ft275	value	10	30	10	11	0.05358	0.95727	0.95727	ns
ft275	value	10	50	10	11	-1.19662	0.231455	0.289319	ns
ft275	value	10	control	10	12	-3.87352	0.000107275	0.000536374	***
ft275	value	30	50	11	11	-1.28107	0.200168	0.285954	ns
ft275	value	30	control	11	12	-4.02937	5.59273e-05	0.000536374	***
ft275	value	50	control	11	12	-2.72074	0.00651358	0.0217119	*
ft270	value	0	10	12	10	2.7232	0.0064652	0.032326	*
ft270	value	0	30	12	11	1.2263	0.220085	0.314407	ns
ft270	value	0	50	12	11	0.879109	0.379342	0.474178	ns
ft270	value	0	control	12	12	3.12271	0.00179195	0.0179195	*
ft270	value	10	30	10	11	-1.49708	0.134374	0.223956	ns
ft270	value	10	50	10	11	-1.82877	0.0674346	0.135169	ns
ft270	value	10	control	10	12	0.254182	0.799355	0.799355	ns
ft270	value	30	50	11	11	-0.339882	0.733945	0.799355	ns
ft270	value	30	control	11	12	1.82777	0.0675844	0.135169	ns
ft270	value	50	control	11	12	2.17496	0.0296331	0.0987769	ns
ft355	value	0	10	12	10	-1.89977	0.0574637	0.270218	ns
ft355	value	0	30	12	11	-1.60685	0.108087	0.270218	ns
ft355	value	0	50	12	11	-0.244811	0.806603	0.896225	ns
ft355	value	0	control	12	12	-1.62704	0.10373	0.270218	ns
ft355	value	10	30	10	11	0.326583	0.743984	0.896225	ns
ft355	value	10	50	10	11	1.62781	0.103565	0.270218	ns
ft355	value	10	control	10	12	0.34845	0.727502	0.896225	ns
ft355	value	30	50	11	11	1.33336	0.182413	0.304022	ns
ft355	value	30	control	11	12	0.0155789	0.98757	0.98757	ns
ft355	value	50	control	11	12	-1.34646	0.178154	0.304022	ns
ft364	value	0	10	12	10	-4.1755	2.97331e-05	0.000259741	***
ft364	value	0	30	12	11	-4.04668	5.19483e-05	0.000259741	***
ft364	value	0	50	12	11	-0.434547	0.663891	0.737657	ns
ft364	value	0	control	12	12	-1.58326	0.113363	0.161947	ns
ft364	value	10	30	10	11	0.225805	0.821353	0.821353	ns
ft364	value	10	50	10	11	3.67667	0.000236299	0.000787663	***
ft364	value	10	control	10	12	2.66592	0.0076777	0.0153554	*
ft364	value	30	50	11	11	3.53608	0.000406106	0.00101527	**
ft364	value	30	control	11	12	2.49823	0.0124816	0.0208027	*
ft364	value	50	control	11	12	-1.11391	0.265318	0.331648	ns
ft368	value	0	10	12	10	1.81158	0.0700504	0.364681	ns
ft368	value	0	30	12	11	1.71936	0.0855491	0.364681	ns
ft368	value	0	50	12	11	0.357226	0.720923	0.894645	ns
ft368	value	0	control	12	12	0.50066	0.61661	0.880872	ns
ft368	value	10	30	10	11	-0.132683	0.894444	0.894645	ns
ft368	value	10	50	10	11	-1.434	0.151572	0.364681	ns
ft368	value	10	control	10	12	-1.33422	0.18213	0.364681	ns
ft368	value	30	50	11	11	-1.33345	0.182383	0.364681	ns
ft368	value	30	control	11	12	-1.2297	0.218808	0.364681	ns
ft368	value	50	control	11	12	0.13243	0.894645	0.894645	ns
ft385	value	0	10	12	10	0.233907	0.815057	0.905619	ns
ft385	value	0	30	12	11	-1.20633	0.227689	0.32527	ns
ft385	value	0	50	12	11	-1.32652	0.184667	0.307778	ns
ft385	value	0	control	12	12	1.35178	0.176445	0.307778	ns
ft385	value	10	30	10	11	-1.38169	0.167066	0.307778	ns
ft385	value	10	50	10	11	-1.49651	0.13452	0.307778	ns
ft385	value	10	control	10	12	1.05497	0.29144	0.3643	ns
ft385	value	30	50	11	11	-0.117658	0.906339	0.906339	ns
ft385	value	30	control	11	12	2.5284	0.0114583	0.0572914	ns
ft385	value	50	control	11	12	2.64859	0.0080828	0.0572914	ns
ft388	value	0	10	12	10	1.32936	0.183729	0.512551	ns
ft388	value	0	30	12	11	2.04862	0.040499	0.307891	ns
ft388	value	0	50	12	11	0.139097	0.889373	0.889373	ns
ft388	value	0	control	12	12	1.05131	0.293114	0.512551	ns
ft388	value	10	30	10	11	0.654441	0.512828	0.641035	ns
ft388	value	10	50	10	11	-1.16983	0.24207	0.512551	ns
ft388	value	10	control	10	12	-0.32697	0.743691	0.826323	ns
ft388	value	30	50	11	11	-1.86932	0.0615782	0.307891	ns
ft388	value	30	control	11	12	-1.02042	0.307531	0.512551	ns
ft388	value	50	control	11	12	0.889109	0.373944	0.534206	ns
ft414	value	0	10	12	10	1.99046	0.0465404	0.283215	ns
ft414	value	0	30	12	11	1.88282	0.0597249	0.283215	ns
ft414	value	0	50	12	11	1.72258	0.0849646	0.283215	ns
ft414	value	0	control	12	12	0.838549	0.401723	0.573889	ns
ft414	value	10	30	10	11	-0.15181	0.879337	0.879337	ns
ft414	value	10	50	10	11	-0.304896	0.760446	0.879337	ns
ft414	value	10	control	10	12	-1.19093	0.233679	0.573889	ns
ft414	value	30	50	11	11	-0.156866	0.87535	0.879337	ns
ft414	value	30	control	11	12	-1.0627	0.287917	0.573889	ns
ft414	value	50	control	11	12	-0.902462	0.366811	0.573889	ns
ft403	value	0	10	12	10	0.29117	0.770921	0.770921	ns
ft403	value	0	30	12	11	-0.678794	0.497268	0.639347	ns
ft403	value	0	50	12	11	0.656539	0.511478	0.639347	ns
ft403	value	0	control	12	12	4.20526	2.60782e-05	0.000130391	***
ft403	value	10	30	10	11	-0.933822	0.350396	0.583993	ns
ft403	value	10	50	10	11	0.341891	0.732433	0.770921	ns
ft403	value	10	control	10	12	3.71839	0.000200498	0.000668328	***
ft403	value	30	50	11	11	1.30722	0.191139	0.382278	ns
ft403	value	30	control	11	12	4.79162	1.6544e-06	1.6544e-05	****
ft403	value	50	control	11	12	3.45629	0.000547673	0.00136918	**
ft418	value	0	10	12	10	1.83771	0.0661046	0.132209	ns
ft418	value	0	30	12	11	2.08534	0.037038	0.117314	ns
ft418	value	0	50	12	11	0.0556389	0.955629	0.955629	ns
ft418	value	0	control	12	12	2.92866	0.00340423	0.0248748	*
ft418	value	10	30	10	11	0.191357	0.848246	0.942495	ns
ft418	value	10	50	10	11	-1.74773	0.0805112	0.134185	ns
ft418	value	10	control	10	12	0.954657	0.339751	0.485359	ns
ft418	value	30	50	11	11	-1.98697	0.0469257	0.117314	ns
ft418	value	30	control	11	12	0.778944	0.436013	0.545016	ns
ft418	value	50	control	11	12	2.80865	0.00497497	0.0248748	*
ft481	value	0	10	12	10	0.556088	0.578151	0.722689	ns
ft481	value	0	30	12	11	-1.53675	0.124356	0.186785	ns
ft481	value	0	50	12	11	0.29266	0.769782	0.790741	ns
ft481	value	0	control	12	12	-3.1164	0.00183075	0.0061025	**
ft481	value	10	30	10	11	-2.01308	0.0441066	0.110267	ns
ft481	value	10	50	10	11	-0.265348	0.790741	0.790741	ns
ft481	value	10	control	10	12	-3.52746	0.000419573	0.00418051	**
ft481	value	30	50	11	11	1.79089	0.0733113	0.146623	ns
ft481	value	30	control	11	12	-1.51115	0.13075	0.186785	ns
ft481	value	50	control	11	12	-3.34056	0.000836103	0.00418051	**
ft487	value	0	10	12	10	-0.403349	0.686691	0.686691	ns
ft487	value	0	30	12	11	-1.91067	0.0560468	0.159377	ns
ft487	value	0	50	12	11	-0.949215	0.342511	0.465181	ns
ft487	value	0	control	12	12	-2.86613	0.00415519	0.0415519	*
ft487	value	10	30	10	11	-1.4301	0.152688	0.305377	ns
ft487	value	10	50	10	11	-0.51157	0.608952	0.676613	ns
ft487	value	10	control	10	12	-2.3294	0.0198378	0.0991889	ns
ft487	value	30	50	11	11	0.941213	0.346596	0.465181	ns
ft487	value	30	control	11	12	-0.892463	0.372145	0.465181	ns
ft487	value	50	control	11	12	-1.85392	0.0637508	0.159377	ns
ft482	value	0	10	12	10	-0.441529	0.65883	0.753724	ns
ft482	value	0	30	12	11	-1.48778	0.136808	0.34202	ns
ft482	value	0	50	12	11	-1.80826	0.0705655	0.332009	ns
ft482	value	0	control	12	12	-2.19024	0.0285069	0.285069	ns
ft482	value	10	30	10	11	-0.988678	0.322821	0.538034	ns
ft482	value	10	50	10	11	-1.29485	0.195372	0.390744	ns
ft482	value	10	control	10	12	-1.64678	0.0996027	0.332009	ns
ft482	value	30	50	11	11	-0.313732	0.753724	0.753724	ns
ft482	value	30	control	11	12	-0.654313	0.51291	0.732729	ns
ft482	value	50	control	11	12	-0.333833	0.738505	0.753724	ns
ft502	value	0	10	12	10	-0.381889	0.702544	0.794555	ns
ft502	value	0	30	12	11	-0.365016	0.7151	0.794555	ns
ft502	value	0	50	12	11	0.663261	0.507164	0.724519	ns
ft502	value	0	control	12	12	-3.56721	0.000360809	0.00180404	**
ft502	value	10	30	10	11	0.025516	0.979643	0.979643	ns
ft502	value	10	50	10	11	1.00788	0.313511	0.523524	ns
ft502	value	10	control	10	12	-3.01931	0.00253353	0.00633382	**
ft502	value	30	50	11	11	1.00663	0.314114	0.523524	ns
ft502	value	30	control	11	12	-3.12378	0.00178544	0.00595147	**
ft502	value	50	control	11	12	-4.15206	3.29501e-05	0.000329501	***
ft530	value	0	10	12	10	2.48931	0.0127991	0.0319978	*
ft530	value	0	30	12	11	2.80313	0.00506086	0.0170565	*
ft530	value	0	50	12	11	0.893576	0.371549	0.464436	ns
ft530	value	0	control	12	12	-0.325413	0.744869	0.811445	ns
ft530	value	10	30	10	11	0.238563	0.811445	0.811445	ns
ft530	value	10	50	10	11	-1.58574	0.112798	0.187997	ns
ft530	value	10	control	10	12	-2.79958	0.00511694	0.0170565	*
ft530	value	30	50	11	11	-1.86935	0.0615737	0.123147	ns
ft530	value	30	control	11	12	-3.12139	0.00179997	0.0170565	*
ft530	value	50	control	11	12	-1.21184	0.225575	0.322251	ns
ft556	value	0	10	12	10	-0.155132	0.876717	0.876717	ns
ft556	value	0	30	12	11	-0.87353	0.382374	0.63729	ns
ft556	value	0	50	12	11	0.381683	0.702697	0.780774	ns
ft556	value	0	control	12	12	4.04256	5.28716e-05	0.000202775	***
ft556	value	10	30	10	11	-0.682507	0.494919	0.707027	ns
ft556	value	10	50	10	11	0.516664	0.605391	0.756738	ns
ft556	value	10	control	10	12	4.00956	6.08325e-05	0.000202775	***
ft556	value	30	50	11	11	1.22878	0.219153	0.438305	ns
ft556	value	30	control	11	12	4.82723	1.38446e-06	1.38446e-05	****
ft556	value	50	control	11	12	3.57202	0.000354244	0.000885611	***
ft593	value	0	10	12	10	0.792365	0.428148	0.983309	ns
ft593	value	0	30	12	11	-0.144661	0.884978	0.983309	ns
ft593	value	0	50	12	11	-0.358314	0.720108	0.983309	ns
ft593	value	0	control	12	12	0.0125157	0.990014	0.990014	ns
ft593	value	10	30	10	11	-0.914687	0.360356	0.983309	ns
ft593	value	10	50	10	11	-1.1188	0.263225	0.983309	ns
ft593	value	10	control	10	12	-0.780432	0.435137	0.983309	ns
ft593	value	30	50	11	11	-0.209155	0.834327	0.983309	ns
ft593	value	30	control	11	12	0.156902	0.875322	0.983309	ns
ft593	value	50	control	11	12	0.370555	0.710969	0.983309	ns
ft589	value	0	10	12	10	0.193318	0.84671	0.940789	ns
ft589	value	0	30	12	11	0.624268	0.532452	0.940789	ns
ft589	value	0	50	12	11	0.210315	0.833422	0.940789	ns
ft589	value	0	control	12	12	-3.92992	8.49757e-05	0.000212439	***
ft589	value	10	30	10	11	0.406953	0.684043	0.940789	ns
ft589	value	10	50	10	11	0.0114814	0.990839	0.990839	ns
ft589	value	10	control	10	12	-3.94035	8.13644e-05	0.000212439	***
ft589	value	30	50	11	11	-0.405237	0.685303	0.940789	ns
ft589	value	30	control	11	12	-4.4678	7.90277e-06	7.90277e-05	****
ft589	value	50	control	11	12	-4.05385	5.03819e-05	0.000212439	***
ft608	value	0	10	12	10	0.634847	0.525528	0.674335	ns
ft608	value	0	30	12	11	0.890222	0.373347	0.647112	ns
ft608	value	0	50	12	11	0.00890222	0.992897	0.992897	ns
ft608	value	0	control	12	12	-2.91615	0.00354383	0.0105593	*
ft608	value	10	30	10	11	0.228353	0.819372	0.910413	ns
ft608	value	10	50	10	11	-0.613618	0.539468	0.674335	ns
ft608	value	10	control	10	12	-3.41528	0.000637155	0.00318577	**
ft608	value	30	50	11	11	-0.862764	0.388267	0.647112	ns
ft608	value	30	control	11	12	-3.74227	0.000182365	0.00182365	**
ft608	value	50	control	11	12	-2.86095	0.00422373	0.0105593	*
ft632	value	0	10	12	10	0.723152	0.469586	0.533613	ns
ft632	value	0	30	12	11	0.924718	0.355113	0.533613	ns
ft632	value	0	50	12	11	1.6458	0.0998054	0.199611	ns
ft632	value	0	control	12	12	4.84356	1.27534e-06	1.27534e-05	****
ft632	value	10	30	10	11	0.174773	0.861258	0.861258	ns
ft632	value	10	50	10	11	0.863658	0.387776	0.533613	ns
ft632	value	10	control	10	12	3.895	9.81991e-05	0.000458792	***
ft632	value	30	50	11	11	0.705897	0.480252	0.533613	ns
ft632	value	30	control	11	12	3.81238	0.000137638	0.000458792	***
ft632	value	50	control	11	12	3.0913	0.00199285	0.00498213	**
ft624	value	0	10	12	10	0.415276	0.67794	0.753267	ns
ft624	value	0	30	12	11	0.948086	0.343085	0.571809	ns
ft624	value	0	50	12	11	-0.12018	0.904341	0.904341	ns
ft624	value	0	control	12	12	4.11765	3.82755e-05	0.000191377	***
ft624	value	10	30	10	11	0.498804	0.617917	0.753267	ns
ft624	value	10	50	10	11	-0.521767	0.601833	0.753267	ns
ft624	value	10	control	10	12	3.51075	0.000446845	0.00148948	**
ft624	value	30	50	11	11	-1.04577	0.295665	0.571809	ns
ft624	value	30	control	11	12	3.07906	0.00207658	0.00519146	**
ft624	value	50	control	11	12	4.14732	3.36388e-05	0.000191377	***
ft627	value	0	10	12	10	1.66974	0.0949706	0.158284	ns
ft627	value	0	30	12	11	2.55482	0.0106244	0.0354145	*
ft627	value	0	50	12	11	0.705065	0.48077	0.48077	ns
ft627	value	0	control	12	12	-1.21423	0.224661	0.320945	ns
ft627	value	10	30	10	11	0.804475	0.421123	0.467914	ns
ft627	value	10	50	10	11	-0.96269	0.335703	0.419629	ns
ft627	value	10	control	10	12	-2.82746	0.00469188	0.0234594	*
ft627	value	30	50	11	11	-1.81081	0.0701709	0.140342	ns
ft627	value	30	control	11	12	-3.74235	0.000182305	0.00182305	**
ft627	value	50	control	11	12	-1.8926	0.0584109	0.140342	ns
ft628	value	0	10	12	10	-1.97614	0.048139	0.120348	ns
ft628	value	0	30	12	11	-0.767816	0.442596	0.553245	ns
ft628	value	0	50	12	11	-0.594223	0.552363	0.613737	ns
ft628	value	0	control	12	12	-4.00501	6.2015e-05	0.00062015	***
ft628	value	10	30	10	11	1.203	0.228977	0.32711	ns
ft628	value	10	50	10	11	1.36884	0.171049	0.285082	ns
ft628	value	10	control	10	12	-1.84249	0.0654039	0.130808	ns
ft628	value	30	50	11	11	0.169938	0.865059	0.865059	ns
ft628	value	30	control	11	12	-3.14916	0.0016374	0.00545802	**
ft628	value	50	control	11	12	-3.32275	0.000891337	0.00445668	**
ft625	value	0	10	12	10	1.28165	0.199966	0.285666	ns
ft625	value	0	30	12	11	1.77936	0.0751805	0.150361	ns
ft625	value	0	50	12	11	0.377238	0.705997	0.705997	ns
ft625	value	0	control	12	12	-3.31671	0.000910857	0.00227714	**
ft625	value	10	30	10	11	0.443956	0.657074	0.705997	ns
ft625	value	10	50	10	11	-0.895566	0.370484	0.463106	ns
ft625	value	10	control	10	12	-4.444	8.83005e-06	4.41503e-05	****
ft625	value	30	50	11	11	-1.3726	0.169876	0.283127	ns
ft625	value	30	control	11	12	-5.02316	5.08274e-07	5.08274e-06	****
ft625	value	50	control	11	12	-3.62104	0.000293422	0.000978072	***
ft655	value	0	10	12	10	-0.0477361	0.961927	0.961927	ns
ft655	value	0	30	12	11	0.0712226	0.943221	0.961927	ns
ft655	value	0	50	12	11	0.712226	0.476325	0.75761	ns
ft655	value	0	control	12	12	4.33071	1.48628e-05	0.000104104	***
ft655	value	10	30	10	11	0.114822	0.908586	0.961927	ns
ft655	value	10	50	10	11	0.727206	0.467099	0.75761	ns
ft655	value	10	control	10	12	4.17691	2.95498e-05	0.000104104	***
ft655	value	30	50	11	11	0.627507	0.530327	0.75761	ns
ft655	value	30	control	11	12	4.1643	3.12312e-05	0.000104104	***
ft655	value	50	control	11	12	3.52329	0.000426218	0.00106555	**
ft652	value	0	10	12	10	-0.188545	0.85045	0.965403	ns
ft652	value	0	30	12	11	1.13392	0.256828	0.366897	ns
ft652	value	0	50	12	11	-0.147999	0.882343	0.965403	ns
ft652	value	0	control	12	12	-2.45307	0.0141643	0.0708217	ns
ft652	value	10	30	10	11	1.26806	0.204777	0.349174	ns
ft652	value	10	50	10	11	0.0433743	0.965403	0.965403	ns
ft652	value	10	control	10	12	-2.15036	0.0315264	0.0788161	ns
ft652	value	30	50	11	11	-1.25493	0.209505	0.349174	ns
ft652	value	30	control	11	12	-3.53307	0.000410766	0.00410766	**
ft652	value	50	control	11	12	-2.25115	0.0243761	0.0788161	ns
ft633	value	0	10	12	10	1.12172	0.261981	0.476399	ns
ft633	value	0	30	12	11	2.09202	0.0364366	0.182183	ns
ft633	value	0	50	12	11	1.19735	0.231171	0.476399	ns
ft633	value	0	control	12	12	2.12766	0.0333652	0.182183	ns
ft633	value	10	30	10	11	0.899378	0.368451	0.476399	ns
ft633	value	10	50	10	11	0.04465	0.964386	0.991122	ns
ft633	value	10	control	10	12	0.906924	0.364447	0.476399	ns
ft633	value	30	50	11	11	-0.875836	0.381119	0.476399	ns
ft633	value	30	control	11	12	-0.0111278	0.991122	0.991122	ns
ft633	value	50	control	11	12	0.883545	0.376942	0.476399	ns
ft641	value	0	10	12	10	2.42261	0.0154096	0.038524	*
ft641	value	0	30	12	11	2.79883	0.00512887	0.0170962	*
ft641	value	0	50	12	11	0.849107	0.395822	0.439802	ns
ft641	value	0	control	12	12	4.21806	2.46409e-05	0.000246409	***
ft641	value	10	30	10	11	0.299813	0.76432	0.76432	ns
ft641	value	10	50	10	11	-1.56286	0.118086	0.168695	ns
ft641	value	10	control	10	12	1.59916	0.109785	0.168695	ns
ft641	value	30	50	11	11	-1.90867	0.0563049	0.11261	ns
ft641	value	30	control	11	12	1.32652	0.184667	0.230834	ns
ft641	value	50	control	11	12	3.27624	0.00105199	0.00525994	**
ft629	value	0	10	12	10	-3.00001	0.00269972	0.0134986	*
ft629	value	0	30	12	11	-1.52562	0.127105	0.230399	ns
ft629	value	0	50	12	11	-0.657651	0.510762	0.567513	ns
ft629	value	0	control	12	12	0.28786	0.773454	0.773454	ns
ft629	value	10	30	10	11	1.48238	0.138239	0.230399	ns
ft629	value	10	50	10	11	2.31159	0.0208001	0.0693337	ns
ft629	value	10	control	10	12	3.27447	0.0010586	0.010586	*
ft629	value	30	50	11	11	0.849691	0.395497	0.494371	ns
ft629	value	30	control	11	12	1.80715	0.0707388	0.176847	ns
ft629	value	50	control	11	12	0.939184	0.347636	0.494371	ns
ft717	value	0	10	12	10	-2.27924	0.0226526	0.081961	ns
ft717	value	0	30	12	11	-1.0627	0.287917	0.41131	ns
ft717	value	0	50	12	11	-0.849049	0.395854	0.494817	ns
ft717	value	0	control	12	12	-3.16646	0.00154306	0.0154306	*
ft717	value	10	30	10	11	1.21831	0.223108	0.371846	ns
ft717	value	10	50	10	11	1.42242	0.154904	0.309808	ns
ft717	value	10	control	10	12	-0.739859	0.459386	0.510428	ns
ft717	value	30	50	11	11	0.209155	0.834327	0.834327	ns
ft717	value	30	control	11	12	-2.03416	0.0419358	0.104839	ns
ft717	value	50	control	11	12	-2.24781	0.0245883	0.081961	ns
ft718	value	0	10	12	10	1.16707	0.243183	0.405305	ns
ft718	value	0	30	12	11	-0.383908	0.701046	0.778941	ns
ft718	value	0	50	12	11	0.243698	0.807465	0.807465	ns
ft718	value	0	control	12	12	2.79099	0.00525469	0.0262735	*
ft718	value	10	30	10	11	-1.51044	0.13093	0.270332	ns
ft718	value	10	50	10	11	-0.91086	0.362369	0.517671	ns
ft718	value	10	control	10	12	1.49404	0.135166	0.270332	ns
ft718	value	30	50	11	11	0.614392	0.538956	0.673695	ns
ft718	value	30	control	11	12	3.11355	0.0018485	0.018485	*
ft718	value	50	control	11	12	2.48594	0.0129208	0.0430693	*
ft750	value	0	10	12	10	0.723152	0.469586	0.558019	ns
ft750	value	0	30	12	11	1.21181	0.225583	0.322262	ns
ft750	value	0	50	12	11	-0.671005	0.502217	0.558019	ns
ft750	value	0	control	12	12	3.59199	0.000328159	0.00164079	**
ft750	value	10	30	10	11	0.449051	0.653395	0.653395	ns
ft750	value	10	50	10	11	-1.34971	0.177111	0.295184	ns
ft750	value	10	control	10	12	2.70168	0.00689905	0.0229968	*
ft750	value	30	50	11	11	-1.84318	0.0653032	0.130606	ns
ft750	value	30	control	11	12	2.30122	0.021379	0.0534475	ns
ft750	value	50	control	11	12	4.18404	2.8637e-05	0.00028637	***
ft757	value	0	10	12	10	-1.61576	0.106147	0.176912	ns
ft757	value	0	30	12	11	-0.366104	0.714288	0.714288	ns
ft757	value	0	50	12	11	0.942522	0.345925	0.384361	ns
ft757	value	0	control	12	12	-4.09262	4.26528e-05	0.000213264	***
ft757	value	10	30	10	11	1.23362	0.217346	0.271683	ns
ft757	value	10	50	10	11	2.48381	0.0129984	0.0324959	*
ft757	value	10	control	10	12	-2.2864	0.0222307	0.0444614	*
ft757	value	30	50	11	11	1.28107	0.200168	0.271683	ns
ft757	value	30	control	11	12	-3.63656	0.000276307	0.000921023	***
ft757	value	50	control	11	12	-4.94518	7.60725e-07	7.60725e-06	****
ft762	value	0	10	12	10	0.350836	0.725711	0.806346	ns
ft762	value	0	30	12	11	1.17843	0.238625	0.596562	ns
ft762	value	0	50	12	11	1.36538	0.172134	0.573781	ns
ft762	value	0	control	12	12	-0.413017	0.679594	0.806346	ns
ft762	value	10	30	10	11	0.782012	0.434207	0.652134	ns
ft762	value	10	50	10	11	0.960612	0.336747	0.652134	ns
ft762	value	10	control	10	12	-0.744632	0.456494	0.652134	ns
ft762	value	30	50	11	11	0.18301	0.85479	0.85479	ns
ft762	value	30	control	11	12	-1.58237	0.113565	0.567826	ns
ft762	value	50	control	11	12	-1.76932	0.0768411	0.567826	ns
ft769	value	0	10	12	10	-1.13365	0.256939	0.365734	ns
ft769	value	0	30	12	11	-2.78528	0.00534812	0.0178271	*
ft769	value	0	50	12	11	-0.0612028	0.951198	0.951198	ns
ft769	value	0	control	12	12	-3.29162	0.000996131	0.00794108	**
ft769	value	10	30	10	11	-1.54999	0.121143	0.201906	ns
ft769	value	10	50	10	11	1.05246	0.292587	0.365734	ns
ft769	value	10	control	10	12	-2.00478	0.0449867	0.0899734	ns
ft769	value	30	50	11	11	2.66672	0.00765946	0.0191487	*
ft769	value	30	control	11	12	-0.433983	0.664301	0.738112	ns
ft769	value	50	control	11	12	-3.15806	0.00158822	0.00794108	**
ft773	value	0	10	12	10	-2.30311	0.0212727	0.0426324	*
ft773	value	0	30	12	11	-1.50114	0.13332	0.190457	ns
ft773	value	0	50	12	11	-2.30234	0.0213162	0.0426324	*
ft773	value	0	control	12	12	2.01502	0.0439025	0.0731709	ns
ft773	value	10	30	10	11	0.822835	0.410602	0.48094	ns
ft773	value	10	50	10	11	0.0574071	0.954221	0.954221	ns
ft773	value	10	control	10	12	4.22436	2.39625e-05	0.000119813	***
ft773	value	30	50	11	11	-0.78433	0.432846	0.48094	ns
ft773	value	30	control	11	12	3.47187	0.000516855	0.00172285	**
ft773	value	50	control	11	12	4.27307	1.92804e-05	0.000119813	***
ft821	value	0	10	12	10	1.75779	0.078783	0.196957	ns
ft821	value	0	30	12	11	1.99135	0.0464425	0.154808	ns
ft821	value	0	50	12	11	2.33186	0.0197078	0.098539	ns
ft821	value	0	control	12	12	2.73472	0.00624339	0.0624339	ns
ft821	value	10	30	10	11	0.179879	0.857248	0.857248	ns
ft821	value	10	50	10	11	0.505191	0.613425	0.82097	ns
ft821	value	10	control	10	12	0.849659	0.395515	0.791029	ns
ft821	value	30	50	11	11	0.333346	0.738873	0.82097	ns
ft821	value	30	control	11	12	0.683257	0.494444	0.82097	ns
ft821	value	50	control	11	12	0.342741	0.731793	0.82097	ns

## Sheet: Table S5
Table S5 - Kruskal-Wallis test results on LC-MS/MS metabolite intensities across PMI groups
variable	.y.	n	statistic	df	p	method	p.signif
x3_16_371_1928m_z	value	58	35.9188	6	2.86e-06	Kruskal-Wallis	****
x3_76_413_2388m_z	value	58	40.88	6	3.06e-07	Kruskal-Wallis	****
x3_66_719_3050m_z	value	58	41.7843	6	2.03e-07	Kruskal-Wallis	****
x1_48_483_2203m_z	value	58	32.262	6	1.45e-05	Kruskal-Wallis	****
x3_89_553_2312m_z	value	58	15.5567	6	0.0163	Kruskal-Wallis	*
x1_53_585_2384m_z	value	58	33.1689	6	9.73e-06	Kruskal-Wallis	****
x1_00_454_1888n	value	58	35.0783	6	4.16e-06	Kruskal-Wallis	****
x4_17_660_3028m_z	value	58	32.5222	6	1.3e-05	Kruskal-Wallis	****
x1_60_485_2019m_z	value	58	29.3421	6	5.24e-05	Kruskal-Wallis	****
x3_56_580_2446m_z	value	58	44.2124	6	6.71e-08	Kruskal-Wallis	****
x3_26_426_2338m_z	value	58	41.0751	6	2.8e-07	Kruskal-Wallis	****
x2_70_298_1035m_z	value	58	31.3275	6	2.19e-05	Kruskal-Wallis	****
x3_81_561_2361m_z	value	58	39.1303	6	6.75e-07	Kruskal-Wallis	****
x2_96_485_2362m_z	value	58	38.9386	6	7.36e-07	Kruskal-Wallis	****
x1_88_509_2361m_z	value	58	31.3568	6	2.17e-05	Kruskal-Wallis	****
x3_46_509_2715m_z	value	58	42.6467	6	1.37e-07	Kruskal-Wallis	****
x4_02_340_2228m_z	value	58	32.5951	6	1.25e-05	Kruskal-Wallis	****
x1_35_218_0606m_z	value	58	28.0969	6	9.01e-05	Kruskal-Wallis	****
x5_24_478_2110m_z	value	58	35.8625	6	2.93e-06	Kruskal-Wallis	****
x1_60_410_2029m_z	value	58	41.1122	6	2.75e-07	Kruskal-Wallis	****
x2_98_353_1457m_z	value	58	36.5449	6	2.16e-06	Kruskal-Wallis	****
x1_88_577_2246m_z	value	58	29.0655	6	5.91e-05	Kruskal-Wallis	****
x2_09_356_1929m_z	value	58	35.7691	6	3.06e-06	Kruskal-Wallis	****
x1_07_111_0195m_z	value	58	19.5399	6	0.00334	Kruskal-Wallis	**
x3_01_428_2141m_z	value	58	36.5812	6	2.12e-06	Kruskal-Wallis	****
x8_21_347_2578m_z	value	58	26.4176	6	0.000186	Kruskal-Wallis	***
x3_31_390_1626m_z	value	58	25.3115	6	0.000299	Kruskal-Wallis	***
x7_28_500_2770m_z	value	58	30.2246	6	3.56e-05	Kruskal-Wallis	****
x1_42_329_1546m_z	value	58	27.385	6	0.000123	Kruskal-Wallis	***
x0_95_220_0816m_z	value	58	29.8873	6	4.13e-05	Kruskal-Wallis	****
x1_00_300_0386m_z	value	58	15.8897	6	0.0144	Kruskal-Wallis	*
x8_60_480_3082m_z	value	58	33.9896	6	6.76e-06	Kruskal-Wallis	****
x2_78_352_1617m_z	value	58	41.6796	6	2.13e-07	Kruskal-Wallis	****
x7_67_452_2769m_z	value	58	30.203	6	3.6e-05	Kruskal-Wallis	****
x1_30_227_0665m_z	value	58	29.4367	6	5.03e-05	Kruskal-Wallis	****
x1_42_445_1915m_z	value	58	32.1575	6	1.52e-05	Kruskal-Wallis	****
x1_17_320_1276m_z	value	58	40.4198	6	3.77e-07	Kruskal-Wallis	****
x4_61_144_0450m_z	value	58	20.533	6	0.00222	Kruskal-Wallis	**
x4_14_839_4589m_z	value	58	35.2425	6	3.87e-06	Kruskal-Wallis	****
x8_48_321_2423m_z	value	58	21.9705	6	0.00123	Kruskal-Wallis	**
x3_31_328_1738n	value	58	17.1729	6	0.00867	Kruskal-Wallis	**
x1_68_296_0993m_z	value	58	40.575	6	3.51e-07	Kruskal-Wallis	****
x0_97_334_1275m_z	value	58	35.7811	6	3.04e-06	Kruskal-Wallis	****
x7_88_337_2370m_z	value	58	18.6185	6	0.00486	Kruskal-Wallis	**
x5_86_353_2321m_z	value	58	32.5484	6	1.28e-05	Kruskal-Wallis	****
x3_39_378_2122m_z	value	58	39.6055	6	5.44e-07	Kruskal-Wallis	****
x3_19_369_2126m_z	value	58	36.5967	6	2.11e-06	Kruskal-Wallis	****
x7_88_317_2107m_z	value	58	29.39	6	5.13e-05	Kruskal-Wallis	****
x7_74_301_2160m_z	value	58	32.9598	6	1.07e-05	Kruskal-Wallis	****
x2_98_343_1288m_z	value	58	37.8495	6	1.2e-06	Kruskal-Wallis	****
x1_15_827_2660m_z	value	58	34.6046	6	5.14e-06	Kruskal-Wallis	****
x1_68_357_1405m_z	value	58	37.8266	6	1.21e-06	Kruskal-Wallis	****
x2_01_252_0450m_z	value	58	8.24123	6	0.221	Kruskal-Wallis	ns
x7_74_319_2267m_z	value	58	40.3634	6	3.86e-07	Kruskal-Wallis	****
x7_07_379_2473m_z	value	58	17.7309	6	0.00694	Kruskal-Wallis	**
x3_08_272_1606m_z	value	58	40.9554	6	2.95e-07	Kruskal-Wallis	****
x0_97_258_1103m_z	value	58	36.4949	6	2.21e-06	Kruskal-Wallis	****
x2_47_452_1785m_z	value	58	27.9296	6	9.69e-05	Kruskal-Wallis	****
x7_00_341_2681m_z	value	58	31.0948	6	2.43e-05	Kruskal-Wallis	****
x5_19_439_2315m_z	value	58	12.976	6	0.0434	Kruskal-Wallis	*
x2_01_613_3296m_z	value	58	23.8705	6	0.000552	Kruskal-Wallis	***
x1_86_386_0044m_z	value	58	19.8609	6	0.00293	Kruskal-Wallis	**
x7_31_361_2370m_z	value	58	21.4322	6	0.00153	Kruskal-Wallis	**
x6_49_383_2781m_z	value	58	24.1863	6	0.000483	Kruskal-Wallis	***
x8_24_324_2654n	value	58	9.577	6	0.144	Kruskal-Wallis	ns
x3_66_392_2276m_z	value	58	37.0117	6	1.75e-06	Kruskal-Wallis	****
x2_16_366_1769m_z	value	58	33.4234	6	8.69e-06	Kruskal-Wallis	****
x5_24_434_2209m_z	value	58	43.1679	6	1.08e-07	Kruskal-Wallis	****
x2_42_292_1281m_z	value	58	30.5443	6	3.1e-05	Kruskal-Wallis	****
x1_17_363_1386m_z	value	58	34.025	6	6.65e-06	Kruskal-Wallis	****
x1_73_165_0411m_z	value	58	38.911	6	7.45e-07	Kruskal-Wallis	****
x9_17_303_2321m_z	value	58	21.8127	6	0.00131	Kruskal-Wallis	**
x6_39_313_2379m_z	value	58	13.5289	6	0.0354	Kruskal-Wallis	*
x1_40_202_1076m_z	value	58	26.014	6	0.000221	Kruskal-Wallis	***
x1_53_269_1609m_z	value	58	31.3466	6	2.18e-05	Kruskal-Wallis	****
x3_71_268_1291m_z	value	58	38.8242	6	7.75e-07	Kruskal-Wallis	****
x2_55_318_0277m_z	value	58	42.3231	6	1.59e-07	Kruskal-Wallis	****
x2_93_334_1407m_z	value	58	24.135	6	0.000493	Kruskal-Wallis	***
x7_16_335_2215m_z	value	58	36.9509	6	1.8e-06	Kruskal-Wallis	****
x7_43_337_2370m_z	value	58	20.7152	6	0.00206	Kruskal-Wallis	**
x1_99_375_1765m_z	value	58	39.4208	6	5.92e-07	Kruskal-Wallis	****
x1_05_257_1004n	value	58	18.7514	6	0.0046	Kruskal-Wallis	**
x3_41_350_1323m_z	value	58	21.8911	6	0.00127	Kruskal-Wallis	**
x8_70_508_3389m_z	value	58	35.3638	6	3.66e-06	Kruskal-Wallis	****
x8_96_305_2132m_z	value	58	22.2326	6	0.0011	Kruskal-Wallis	**
x1_68_214_0714m_z	value	58	44.3423	6	6.32e-08	Kruskal-Wallis	****
x1_73_147_0657m_z	value	58	38.4994	6	8.97e-07	Kruskal-Wallis	****
x3_41_437_0858m_z	value	58	28.0352	6	9.25e-05	Kruskal-Wallis	****
x1_10_394_0813m_z	value	58	34.2208	6	6.1e-06	Kruskal-Wallis	****
x5_90_309_2060m_z	value	58	20.3682	6	0.00238	Kruskal-Wallis	**
x5_41_369_2270m_z	value	58	34.8301	6	4.65e-06	Kruskal-Wallis	****
x4_99_385_2219m_z	value	58	35.6007	6	3.3e-06	Kruskal-Wallis	****
x7_62_343_2264m_z	value	58	17.27	6	0.00834	Kruskal-Wallis	**
x7_93_397_1671m_z	value	58	25.2425	6	0.000308	Kruskal-Wallis	***
x6_05_493_2383m_z	value	58	7.18776	6	0.304	Kruskal-Wallis	ns
x7_28_522_3175m_z	value	58	30.3046	6	3.44e-05	Kruskal-Wallis	****
x9_20_253_2162m_z	value	58	10.2246	6	0.116	Kruskal-Wallis	ns
x6_63_361_2372m_z	value	58	26.1141	6	0.000212	Kruskal-Wallis	***
x1_17_244_0688n	value	58	28.3415	6	8.1e-05	Kruskal-Wallis	****
x0_97_270_0282m_z	value	58	15.1468	6	0.0191	Kruskal-Wallis	*
x5_68_367_2115m_z	value	58	38.1658	6	1.04e-06	Kruskal-Wallis	****
x6_12_345_2629m_z	value	58	31.9085	6	1.7e-05	Kruskal-Wallis	****
x3_44_138_0555m_z	value	58	31.5956	6	1.95e-05	Kruskal-Wallis	****
x2_98_365_1109m_z	value	58	28.2246	6	8.52e-05	Kruskal-Wallis	****
x1_02_172_0841n	value	58	32.7854	6	1.15e-05	Kruskal-Wallis	****
x0_95_118_0505m_z	value	58	28.0305	6	9.27e-05	Kruskal-Wallis	****
x1_17_357_0539m_z	value	58	12.3869	6	0.0539	Kruskal-Wallis	ns
x9_87_281_2476m_z	value	58	15.0571	6	0.0198	Kruskal-Wallis	*
x6_05_357_2635m_z	value	58	9.52236	6	0.146	Kruskal-Wallis	ns
x5_98_355_2476m_z	value	58	18.3362	6	0.00544	Kruskal-Wallis	**
x7_24_294_2185n	value	58	14.9423	6	0.0207	Kruskal-Wallis	*
x7_65_296_2347n	value	58	8.89173	6	0.18	Kruskal-Wallis	ns
x1_05_173_0563m_z	value	58	15.6045	6	0.016	Kruskal-Wallis	*
x5_66_157_0863m_z	value	58	32.1932	6	1.5e-05	Kruskal-Wallis	****
x1_07_275_0702m_z	value	58	29.6493	6	4.58e-05	Kruskal-Wallis	****
x5_31_185_0811m_z	value	58	32.3995	6	1.37e-05	Kruskal-Wallis	****
x4_27_206_0815m_z	value	58	39.2595	6	6.37e-07	Kruskal-Wallis	****
x2_35_225_0876m_z	value	58	45.615	6	3.53e-08	Kruskal-Wallis	****
x6_29_453_2477m_z	value	58	6.44623	6	0.375	Kruskal-Wallis	ns
x5_52_409_2217m_z	value	58	19.4268	6	0.0035	Kruskal-Wallis	**
x5_71_397_2575m_z	value	58	18.1841	6	0.00579	Kruskal-Wallis	**
x1_17_200_0556m_z	value	58	19.1213	6	0.00396	Kruskal-Wallis	**
x5_95_395_2423m_z	value	58	19.1682	6	0.00389	Kruskal-Wallis	**
x3_14_429_1535m_z	value	58	35.006	6	4.3e-06	Kruskal-Wallis	****
x7_00_671_4397m_z	value	58	13.8359	6	0.0315	Kruskal-Wallis	*
x7_81_293_2114m_z	value	58	15.2604	6	0.0183	Kruskal-Wallis	*
x7_24_651_4106m_z	value	58	25.8263	6	0.00024	Kruskal-Wallis	***
x9_51_380_3158m_z	value	58	26.0432	6	0.000219	Kruskal-Wallis	***
x1_17_424_1357m_z	value	58	10.9407	6	0.0902	Kruskal-Wallis	ns
x2_58_303_0943m_z	value	58	22.1201	6	0.00115	Kruskal-Wallis	**
x1_48_283_0679m_z	value	58	22.8118	6	0.000862	Kruskal-Wallis	***
x5_76_381_2632m_z	value	58	10.1654	6	0.118	Kruskal-Wallis	ns
x3_16_151_0394m_z	value	58	38.2444	6	1.01e-06	Kruskal-Wallis	****
x2_83_413_0927m_z	value	58	22.935	6	0.000819	Kruskal-Wallis	***
x4_53_321_1499m_z	value	58	11.9098	6	0.064	Kruskal-Wallis	ns
x8_28_295_2271m_z	value	58	11.6014	6	0.0715	Kruskal-Wallis	ns
x3_11_442_2768m_z	value	58	25.4847	6	0.000278	Kruskal-Wallis	***
x6_37_310_2134n	value	58	16.8266	6	0.00994	Kruskal-Wallis	**
x7_36_291_1956m_z	value	58	9.30172	6	0.157	Kruskal-Wallis	ns
x4_81_253_0498m_z	value	58	7.34132	6	0.29	Kruskal-Wallis	ns
x3_76_249_1236m_z	value	58	12.3203	6	0.0552	Kruskal-Wallis	ns
x2_32_364_1005m_z	value	58	23.9068	6	0.000543	Kruskal-Wallis	***
x7_28_299_2007m_z	value	58	21.421	6	0.00154	Kruskal-Wallis	**
x2_63_117_0553m_z	value	58	11.8863	6	0.0646	Kruskal-Wallis	ns
x5_41_406_2502m_z	value	58	25.1632	6	0.000318	Kruskal-Wallis	***
x1_20_417_0588m_z	value	58	24.2054	6	0.000479	Kruskal-Wallis	***
x6_03_434_2742m_z	value	58	31.7681	6	1.81e-05	Kruskal-Wallis	****

## Sheet: Table S6
Table S6 - Dunn’s pairwise comparisons of LC-MS/MS metabolite intensities across PMI groups
variable	.y.	group1	group2	n1	n2	statistic	p	p.adj	p.adj.signif
x3_16_371_1928m_z	value	Month 0	Month 1	12	8	2.31368	0.0206851	0.0620554	ns
x3_16_371_1928m_z	value	Month 0	Month 2	12	8	3.67594	0.000236971	0.0012441	**
x3_16_371_1928m_z	value	Month 0	Month 3	12	8	3.70838	0.00020859	0.0012441	**
x3_16_371_1928m_z	value	Month 0	Month 4	12	8	5.16795	2.36682e-07	4.97032e-06	****
x3_16_371_1928m_z	value	Month 0	Month 5	12	8	4.38951	1.13606e-05	0.000119287	***
x3_16_371_1928m_z	value	Month 0	Month 6	12	6	2.70427	0.00684548	0.028751	*
x3_16_371_1928m_z	value	Month 1	Month 2	8	8	1.24357	0.213658	0.341642	ns
x3_16_371_1928m_z	value	Month 1	Month 3	8	8	1.27318	0.202955	0.341642	ns
x3_16_371_1928m_z	value	Month 1	Month 4	8	8	2.60557	0.00917206	0.0321022	*
x3_16_371_1928m_z	value	Month 1	Month 5	8	8	1.89496	0.0580974	0.145403	ns
x3_16_371_1928m_z	value	Month 1	Month 6	8	6	0.548248	0.583521	0.612698	ns
x3_16_371_1928m_z	value	Month 2	Month 3	8	8	0.0296088	0.976379	0.976379	ns
x3_16_371_1928m_z	value	Month 2	Month 4	8	8	1.362	0.173197	0.341642	ns
x3_16_371_1928m_z	value	Month 2	Month 5	8	8	0.651393	0.514793	0.603982	ns
x3_16_371_1928m_z	value	Month 2	Month 6	8	6	-0.603073	0.54646	0.603982	ns
x3_16_371_1928m_z	value	Month 3	Month 4	8	8	1.3324	0.18273	0.341642	ns
x3_16_371_1928m_z	value	Month 3	Month 5	8	8	0.621785	0.534084	0.603982	ns
x3_16_371_1928m_z	value	Month 3	Month 6	8	6	-0.630485	0.528377	0.603982	ns
x3_16_371_1928m_z	value	Month 4	Month 5	8	8	-0.710611	0.477325	0.603982	ns
x3_16_371_1928m_z	value	Month 4	Month 6	8	6	-1.86404	0.0623155	0.145403	ns
x3_16_371_1928m_z	value	Month 5	Month 6	8	6	-1.20615	0.227761	0.341642	ns
x3_76_413_2388m_z	value	Month 0	Month 1	12	8	1.65417	0.098092	0.187267	ns
x3_76_413_2388m_z	value	Month 0	Month 2	12	8	4.73548	2.18536e-06	2.29463e-05	****
x3_76_413_2388m_z	value	Month 0	Month 3	12	8	3.84352	0.00012128	0.000636721	***
x3_76_413_2388m_z	value	Month 0	Month 4	12	8	5.1247	2.98014e-07	6.25829e-06	****
x3_76_413_2388m_z	value	Month 0	Month 5	12	8	3.98948	6.62181e-05	0.000463527	***
x3_76_413_2388m_z	value	Month 0	Month 6	12	6	2.78323	0.00538213	0.0161464	*
x3_76_413_2388m_z	value	Month 1	Month 2	8	8	2.81283	0.00491069	0.0161464	*
x3_76_413_2388m_z	value	Month 1	Month 3	8	8	1.99859	0.0456524	0.106522	ns
x3_76_413_2388m_z	value	Month 1	Month 4	8	8	3.16814	0.00153417	0.00644353	**
x3_76_413_2388m_z	value	Month 1	Month 5	8	8	2.13183	0.0330206	0.0866791	ns
x3_76_413_2388m_z	value	Month 1	Month 6	8	6	1.17873	0.238504	0.363275	ns
x3_76_413_2388m_z	value	Month 2	Month 3	8	8	-0.814242	0.415507	0.527022	ns
x3_76_413_2388m_z	value	Month 2	Month 4	8	8	0.355305	0.722361	0.758479	ns
x3_76_413_2388m_z	value	Month 2	Month 5	8	8	-0.681002	0.49587	0.554661	ns
x3_76_413_2388m_z	value	Month 2	Month 6	8	6	-1.42545	0.154029	0.26955	ns
x3_76_413_2388m_z	value	Month 3	Month 4	8	8	1.16955	0.242183	0.363275	ns
x3_76_413_2388m_z	value	Month 3	Month 5	8	8	0.13324	0.894004	0.894004	ns
x3_76_413_2388m_z	value	Month 3	Month 6	8	6	-0.671604	0.501836	0.554661	ns
x3_76_413_2388m_z	value	Month 4	Month 5	8	8	-1.03631	0.300059	0.420082	ns
x3_76_413_2388m_z	value	Month 4	Month 6	8	6	-1.75439	0.079363	0.166662	ns
x3_76_413_2388m_z	value	Month 5	Month 6	8	6	-0.79496	0.426637	0.527022	ns
x3_66_719_3050m_z	value	Month 0	Month 1	12	8	1.42715	0.153536	0.293114	ns
x3_66_719_3050m_z	value	Month 0	Month 2	12	8	3.55167	0.000382801	0.00200971	**
x3_66_719_3050m_z	value	Month 0	Month 3	12	8	4.73555	2.18458e-06	2.29381e-05	****
x3_66_719_3050m_z	value	Month 0	Month 4	12	8	4.24902	2.14704e-05	0.000150292	***
x3_66_719_3050m_z	value	Month 0	Month 5	12	8	4.99504	5.88247e-07	1.23532e-05	****
x3_66_719_3050m_z	value	Month 0	Month 6	12	6	3.25702	0.0011259	0.00394064	**
x3_66_719_3050m_z	value	Month 1	Month 2	8	8	1.93941	0.052452	0.122388	ns
x3_66_719_3050m_z	value	Month 1	Month 3	8	8	3.02014	0.00252656	0.00757967	**
x3_66_719_3050m_z	value	Month 1	Month 4	8	8	2.576	0.00999494	0.0262367	*
x3_66_719_3050m_z	value	Month 1	Month 5	8	8	3.25702	0.0011259	0.00394064	**
x3_66_719_3050m_z	value	Month 1	Month 6	8	6	1.80925	0.0704126	0.147867	ns
x3_66_719_3050m_z	value	Month 2	Month 3	8	8	1.08074	0.279814	0.419721	ns
x3_66_719_3050m_z	value	Month 2	Month 4	8	8	0.636599	0.524386	0.647771	ns
x3_66_719_3050m_z	value	Month 2	Month 5	8	8	1.31761	0.187634	0.328359	ns
x3_66_719_3050m_z	value	Month 2	Month 6	8	6	0.0137064	0.989064	0.989064	ns
x3_66_719_3050m_z	value	Month 3	Month 4	8	8	-0.444139	0.656942	0.726094	ns
x3_66_719_3050m_z	value	Month 3	Month 5	8	8	0.236874	0.812755	0.853392	ns
x3_66_719_3050m_z	value	Month 3	Month 6	8	6	-0.986862	0.32371	0.453194	ns
x3_66_719_3050m_z	value	Month 4	Month 5	8	8	0.681013	0.495864	0.647771	ns
x3_66_719_3050m_z	value	Month 4	Month 6	8	6	-0.575669	0.564839	0.658978	ns
x3_66_719_3050m_z	value	Month 5	Month 6	8	6	-1.20616	0.227754	0.36791	ns
x1_48_483_2203m_z	value	Month 0	Month 1	12	8	2.85426	0.00431369	0.0150979	*
x1_48_483_2203m_z	value	Month 0	Month 2	12	8	4.36248	1.28596e-05	0.000135026	***
x1_48_483_2203m_z	value	Month 0	Month 3	12	8	3.64892	0.00026335	0.00138259	**
x1_48_483_2203m_z	value	Month 0	Month 4	12	8	4.76792	1.86141e-06	3.90897e-05	****
x1_48_483_2203m_z	value	Month 0	Month 5	12	8	3.64892	0.00026335	0.00138259	**
x1_48_483_2203m_z	value	Month 0	Month 6	12	6	2.86218	0.00420734	0.0150979	*
x1_48_483_2203m_z	value	Month 1	Month 2	8	8	1.37681	0.168571	0.393333	ns
x1_48_483_2203m_z	value	Month 1	Month 3	8	8	0.725415	0.468197	0.675665	ns
x1_48_483_2203m_z	value	Month 1	Month 4	8	8	1.74692	0.0806515	0.241954	ns
x1_48_483_2203m_z	value	Month 1	Month 5	8	8	0.725415	0.468197	0.675665	ns
x1_48_483_2203m_z	value	Month 1	Month 6	8	6	0.237574	0.812211	0.852822	ns
x1_48_483_2203m_z	value	Month 2	Month 3	8	8	-0.651393	0.514793	0.675665	ns
x1_48_483_2203m_z	value	Month 2	Month 4	8	8	0.37011	0.711301	0.786174	ns
x1_48_483_2203m_z	value	Month 2	Month 5	8	8	-0.651393	0.514793	0.675665	ns
x1_48_483_2203m_z	value	Month 2	Month 6	8	6	-1.0371	0.299688	0.537278	ns
x1_48_483_2203m_z	value	Month 3	Month 4	8	8	1.0215	0.307016	0.537278	ns
x1_48_483_2203m_z	value	Month 3	Month 5	8	8	0	1	1	ns
x1_48_483_2203m_z	value	Month 3	Month 6	8	6	-0.43403	0.664267	0.774978	ns
x1_48_483_2203m_z	value	Month 4	Month 5	8	8	-1.0215	0.307016	0.537278	ns
x1_48_483_2203m_z	value	Month 4	Month 6	8	6	-1.37976	0.167661	0.393333	ns
x1_48_483_2203m_z	value	Month 5	Month 6	8	6	-0.43403	0.664267	0.774978	ns
x3_89_553_2312m_z	value	Month 0	Month 1	12	8	-1.93528	0.0529564	0.243019	ns
x3_89_553_2312m_z	value	Month 0	Month 2	12	8	-0.264884	0.791099	0.830654	ns
x3_89_553_2312m_z	value	Month 0	Month 3	12	8	0.902769	0.366649	0.549973	ns
x3_89_553_2312m_z	value	Month 0	Month 4	12	8	0.0432464	0.965505	0.965505	ns
x3_89_553_2312m_z	value	Month 0	Month 5	12	8	1.56768	0.116955	0.243019	ns
x3_89_553_2312m_z	value	Month 0	Month 6	12	6	1.71731	0.0859226	0.243019	ns
x3_89_553_2312m_z	value	Month 1	Month 2	8	8	1.52485	0.127296	0.243019	ns
x3_89_553_2312m_z	value	Month 1	Month 3	8	8	2.59077	0.00957618	0.0670332	ns
x3_89_553_2312m_z	value	Month 1	Month 4	8	8	1.80614	0.0708971	0.243019	ns
x3_89_553_2312m_z	value	Month 1	Month 5	8	8	3.19775	0.00138505	0.014543	*
x3_89_553_2312m_z	value	Month 1	Month 6	8	6	3.22553	0.00125741	0.014543	*
x3_89_553_2312m_z	value	Month 2	Month 3	8	8	1.06592	0.286461	0.462745	ns
x3_89_553_2312m_z	value	Month 2	Month 4	8	8	0.281283	0.778493	0.830654	ns
x3_89_553_2312m_z	value	Month 2	Month 5	8	8	1.6729	0.0943477	0.243019	ns
x3_89_553_2312m_z	value	Month 2	Month 6	8	6	1.81379	0.0697104	0.243019	ns
x3_89_553_2312m_z	value	Month 3	Month 4	8	8	-0.784633	0.432669	0.567878	ns
x3_89_553_2312m_z	value	Month 3	Month 5	8	8	0.60698	0.543864	0.671832	ns
x3_89_553_2312m_z	value	Month 3	Month 6	8	6	0.826941	0.40827	0.567878	ns
x3_89_553_2312m_z	value	Month 4	Month 5	8	8	1.39161	0.16404	0.287069	ns
x3_89_553_2312m_z	value	Month 4	Month 6	8	6	1.55337	0.120335	0.243019	ns
x3_89_553_2312m_z	value	Month 5	Month 6	8	6	0.264987	0.79102	0.830654	ns
x1_53_585_2384m_z	value	Month 0	Month 1	12	8	2.611	0.00902775	0.0315971	*
x1_53_585_2384m_z	value	Month 0	Month 2	12	8	3.97326	7.08946e-05	0.000496262	***
x1_53_585_2384m_z	value	Month 0	Month 3	12	8	3.60026	0.000317895	0.00166895	**
x1_53_585_2384m_z	value	Month 0	Month 4	12	8	4.97874	6.39989e-07	1.34398e-05	****
x1_53_585_2384m_z	value	Month 0	Month 5	12	8	3.97326	7.08946e-05	0.000496262	***
x1_53_585_2384m_z	value	Month 0	Month 6	12	6	3.03984	0.00236707	0.00994171	**
x1_53_585_2384m_z	value	Month 1	Month 2	8	8	1.24357	0.213658	0.407893	ns
x1_53_585_2384m_z	value	Month 1	Month 3	8	8	0.903068	0.36649	0.549735	ns
x1_53_585_2384m_z	value	Month 1	Month 4	8	8	2.16144	0.0306613	0.0919838	ns
x1_53_585_2384m_z	value	Month 1	Month 5	8	8	1.24357	0.213658	0.407893	ns
x1_53_585_2384m_z	value	Month 1	Month 6	8	6	0.607642	0.543425	0.7247	ns
x1_53_585_2384m_z	value	Month 2	Month 3	8	8	-0.340501	0.733479	0.810688	ns
x1_53_585_2384m_z	value	Month 2	Month 4	8	8	0.917872	0.358686	0.549735	ns
x1_53_585_2384m_z	value	Month 2	Month 5	8	8	0	1	1	ns
x1_53_585_2384m_z	value	Month 2	Month 6	8	6	-0.543679	0.586662	0.7247	ns
x1_53_585_2384m_z	value	Month 3	Month 4	8	8	1.25837	0.208257	0.407893	ns
x1_53_585_2384m_z	value	Month 3	Month 5	8	8	0.340501	0.733479	0.810688	ns
x1_53_585_2384m_z	value	Month 3	Month 6	8	6	-0.228437	0.819307	0.860272	ns
x1_53_585_2384m_z	value	Month 4	Month 5	8	8	-0.917872	0.358686	0.549735	ns
x1_53_585_2384m_z	value	Month 4	Month 6	8	6	-1.39346	0.163479	0.407893	ns
x1_53_585_2384m_z	value	Month 5	Month 6	8	6	-0.543679	0.586662	0.7247	ns
x1_00_454_1888n	value	Month 0	Month 1	12	8	5.01118	5.40982e-07	1.13606e-05	****
x1_00_454_1888n	value	Month 0	Month 2	12	8	4.71926	2.367e-06	2.48535e-05	****
x1_00_454_1888n	value	Month 0	Month 3	12	8	3.00022	0.00269785	0.011331	*
x1_00_454_1888n	value	Month 0	Month 4	12	8	3.56783	0.000359952	0.00251967	**
x1_00_454_1888n	value	Month 0	Month 5	12	8	3.357	0.000787925	0.00413661	**
x1_00_454_1888n	value	Month 0	Month 6	12	6	2.40818	0.0160322	0.0561127	ns
x1_00_454_1888n	value	Month 1	Month 2	8	8	-0.266479	0.78987	0.829364	ns
x1_00_454_1888n	value	Month 1	Month 3	8	8	-1.83574	0.0663954	0.174288	ns
x1_00_454_1888n	value	Month 1	Month 4	8	8	-1.31759	0.187641	0.328371	ns
x1_00_454_1888n	value	Month 1	Month 5	8	8	-1.51005	0.131031	0.25015	ns
x1_00_454_1888n	value	Month 1	Month 6	8	6	-2.00567	0.044891	0.134673	ns
x1_00_454_1888n	value	Month 2	Month 3	8	8	-1.56927	0.116586	0.244831	ns
x1_00_454_1888n	value	Month 2	Month 4	8	8	-1.05111	0.293207	0.439811	ns
x1_00_454_1888n	value	Month 2	Month 5	8	8	-1.24357	0.213658	0.34514	ns
x1_00_454_1888n	value	Month 2	Month 6	8	6	-1.75896	0.0785838	0.183362	ns
x1_00_454_1888n	value	Month 3	Month 4	8	8	0.518154	0.604351	0.746551	ns
x1_00_454_1888n	value	Month 3	Month 5	8	8	0.325697	0.744654	0.829364	ns
x1_00_454_1888n	value	Month 3	Month 6	8	6	-0.306105	0.759525	0.829364	ns
x1_00_454_1888n	value	Month 4	Month 5	8	8	-0.192457	0.847384	0.847384	ns
x1_00_454_1888n	value	Month 4	Month 6	8	6	-0.785822	0.431972	0.60476	ns
x1_00_454_1888n	value	Month 5	Month 6	8	6	-0.607642	0.543425	0.713245	ns
x4_17_660_3028m_z	value	Month 0	Month 1	12	8	2.45964	0.0139077	0.0486769	*
x4_17_660_3028m_z	value	Month 0	Month 2	12	8	3.69216	0.000222356	0.00155649	**
x4_17_660_3028m_z	value	Month 0	Month 3	12	8	3.41647	0.000634396	0.00266446	**
x4_17_660_3028m_z	value	Month 0	Month 4	12	8	3.59486	0.00032457	0.00170399	**
x4_17_660_3028m_z	value	Month 0	Month 5	12	8	4.89225	9.96901e-07	2.09349e-05	****
x4_17_660_3028m_z	value	Month 0	Month 6	12	6	3.87875	0.000104994	0.00110244	**
x4_17_660_3028m_z	value	Month 1	Month 2	8	8	1.12513	0.260532	0.478252	ns
x4_17_660_3028m_z	value	Month 1	Month 3	8	8	0.873459	0.382413	0.573619	ns
x4_17_660_3028m_z	value	Month 1	Month 4	8	8	1.03631	0.300059	0.48471	ns
x4_17_660_3028m_z	value	Month 1	Month 5	8	8	2.22066	0.0263741	0.0791222	ns
x4_17_660_3028m_z	value	Month 1	Month 6	8	6	1.51225	0.13047	0.342484	ns
x4_17_660_3028m_z	value	Month 2	Month 3	8	8	-0.251675	0.801293	0.885639	ns
x4_17_660_3028m_z	value	Month 2	Month 4	8	8	-0.0888264	0.92922	0.92922	ns
x4_17_660_3028m_z	value	Month 2	Month 5	8	8	1.09553	0.273287	0.478252	ns
x4_17_660_3028m_z	value	Month 2	Month 6	8	6	0.47058	0.637941	0.744264	ns
x4_17_660_3028m_z	value	Month 3	Month 4	8	8	0.162848	0.870638	0.91417	ns
x4_17_660_3028m_z	value	Month 3	Month 5	8	8	1.3472	0.177916	0.415137	ns
x4_17_660_3028m_z	value	Month 3	Month 6	8	6	0.703585	0.481691	0.674368	ns
x4_17_660_3028m_z	value	Month 4	Month 5	8	8	1.18435	0.236274	0.478252	ns
x4_17_660_3028m_z	value	Month 4	Month 6	8	6	0.552817	0.580389	0.7247	ns
x4_17_660_3028m_z	value	Month 5	Month 6	8	6	-0.543679	0.586662	0.7247	ns
x1_60_485_2019m_z	value	Month 0	Month 1	12	8	2.82723	0.00469521	0.0164332	*
x1_60_485_2019m_z	value	Month 0	Month 2	12	8	3.78406	0.00015429	0.00108003	**
x1_60_485_2019m_z	value	Month 0	Month 3	12	8	3.49215	0.000479154	0.00251556	**
x1_60_485_2019m_z	value	Month 0	Month 4	12	8	4.30302	1.68488e-05	0.00023664	***
x1_60_485_2019m_z	value	Month 0	Month 5	12	8	4.23815	2.25372e-05	0.00023664	***
x1_60_485_2019m_z	value	Month 0	Month 6	12	6	2.97075	0.00297075	0.0124772	*
x1_60_485_2019m_z	value	Month 1	Month 2	8	8	0.873459	0.382413	0.774491	ns
x1_60_485_2019m_z	value	Month 1	Month 3	8	8	0.60698	0.543864	0.815796	ns
x1_60_485_2019m_z	value	Month 1	Month 4	8	8	1.3472	0.177916	0.519099	ns
x1_60_485_2019m_z	value	Month 1	Month 5	8	8	1.28798	0.197752	0.519099	ns
x1_60_485_2019m_z	value	Month 1	Month 6	8	6	0.36093	0.718152	0.837844	ns
x1_60_485_2019m_z	value	Month 2	Month 3	8	8	-0.266479	0.78987	0.873015	ns
x1_60_485_2019m_z	value	Month 2	Month 4	8	8	0.473741	0.635685	0.837844	ns
x1_60_485_2019m_z	value	Month 2	Month 5	8	8	0.414523	0.678491	0.837844	ns
x1_60_485_2019m_z	value	Month 2	Month 6	8	6	-0.447736	0.654344	0.837844	ns
x1_60_485_2019m_z	value	Month 3	Month 4	8	8	0.74022	0.459167	0.801021	ns
x1_60_485_2019m_z	value	Month 3	Month 5	8	8	0.681002	0.49587	0.801021	ns
x1_60_485_2019m_z	value	Month 3	Month 6	8	6	-0.201024	0.84068	0.882714	ns
x1_60_485_2019m_z	value	Month 4	Month 5	8	8	-0.0592176	0.952779	0.952779	ns
x1_60_485_2019m_z	value	Month 4	Month 6	8	6	-0.886335	0.375437	0.774491	ns
x1_60_485_2019m_z	value	Month 5	Month 6	8	6	-0.83151	0.405686	0.774491	ns
x3_56_580_2446m_z	value	Month 0	Month 1	12	8	1.21631	0.223869	0.313416	ns
x3_56_580_2446m_z	value	Month 0	Month 2	12	8	3.77865	0.000157678	0.000712735	***
x3_56_580_2446m_z	value	Month 0	Month 3	12	8	5.33552	9.52686e-08	2.00064e-06	****
x3_56_580_2446m_z	value	Month 0	Month 4	12	8	4.68683	2.77471e-06	2.91344e-05	****
x3_56_580_2446m_z	value	Month 0	Month 5	12	8	3.95705	7.58824e-05	0.000531177	***
x3_56_580_2446m_z	value	Month 0	Month 6	12	6	2.95101	0.00316738	0.00950213	**
x3_56_580_2446m_z	value	Month 1	Month 2	8	8	2.33909	0.0193306	0.0451046	*
x3_56_580_2446m_z	value	Month 1	Month 3	8	8	3.76032	0.000169699	0.000712735	***
x3_56_580_2446m_z	value	Month 1	Month 4	8	8	3.16814	0.00153417	0.00536961	**
x3_56_580_2446m_z	value	Month 1	Month 5	8	8	2.50194	0.0123514	0.0324224	*
x3_56_580_2446m_z	value	Month 1	Month 6	8	6	1.70414	0.0883553	0.168678	ns
x3_56_580_2446m_z	value	Month 2	Month 3	8	8	1.42122	0.155252	0.271692	ns
x3_56_580_2446m_z	value	Month 2	Month 4	8	8	0.829046	0.407078	0.53429	ns
x3_56_580_2446m_z	value	Month 2	Month 5	8	8	0.162848	0.870638	0.870638	ns
x3_56_580_2446m_z	value	Month 2	Month 6	8	6	-0.461442	0.644481	0.676705	ns
x3_56_580_2446m_z	value	Month 3	Month 4	8	8	-0.592176	0.553733	0.612021	ns
x3_56_580_2446m_z	value	Month 3	Month 5	8	8	-1.25837	0.208257	0.313416	ns
x3_56_580_2446m_z	value	Month 3	Month 6	8	6	-1.77724	0.0755291	0.158611	ns
x3_56_580_2446m_z	value	Month 4	Month 5	8	8	-0.666198	0.505285	0.612021	ns
x3_56_580_2446m_z	value	Month 4	Month 6	8	6	-1.22899	0.219076	0.313416	ns
x3_56_580_2446m_z	value	Month 5	Month 6	8	6	-0.612211	0.540398	0.612021	ns
x3_26_426_2338m_z	value	Month 0	Month 1	12	8	1.04873	0.294305	0.475415	ns
x3_26_426_2338m_z	value	Month 0	Month 2	12	8	3.41647	0.000634396	0.00266446	**
x3_26_426_2338m_z	value	Month 0	Month 3	12	8	4.03273	5.51333e-05	0.000385933	***
x3_26_426_2338m_z	value	Month 0	Month 4	12	8	5.02199	5.11393e-07	1.07392e-05	****
x3_26_426_2338m_z	value	Month 0	Month 5	12	8	4.43816	9.07303e-06	9.52668e-05	****
x3_26_426_2338m_z	value	Month 0	Month 6	12	6	3.13853	0.00169797	0.00592196	**
x3_26_426_2338m_z	value	Month 1	Month 2	8	8	2.16144	0.0306613	0.0715429	ns
x3_26_426_2338m_z	value	Month 1	Month 3	8	8	2.72401	0.00644949	0.0169299	*
x3_26_426_2338m_z	value	Month 1	Month 4	8	8	3.62708	0.000286648	0.0015049	**
x3_26_426_2338m_z	value	Month 1	Month 5	8	8	3.09412	0.00197399	0.00592196	**
x3_26_426_2338m_z	value	Month 1	Month 6	8	6	2.01938	0.0434476	0.0912401	ns
x3_26_426_2338m_z	value	Month 2	Month 3	8	8	0.562567	0.57373	0.680039	ns
x3_26_426_2338m_z	value	Month 2	Month 4	8	8	1.46563	0.142748	0.272518	ns
x3_26_426_2338m_z	value	Month 2	Month 5	8	8	0.932677	0.350987	0.513086	ns
x3_26_426_2338m_z	value	Month 2	Month 6	8	6	0.0182749	0.98542	0.98542	ns
x3_26_426_2338m_z	value	Month 3	Month 4	8	8	0.903068	0.36649	0.513086	ns
x3_26_426_2338m_z	value	Month 3	Month 5	8	8	0.37011	0.711301	0.746866	ns
x3_26_426_2338m_z	value	Month 3	Month 6	8	6	-0.502561	0.615273	0.680039	ns
x3_26_426_2338m_z	value	Month 4	Month 5	8	8	-0.532958	0.594063	0.680039	ns
x3_26_426_2338m_z	value	Month 4	Month 6	8	6	-1.33864	0.180688	0.316204	ns
x3_26_426_2338m_z	value	Month 5	Month 6	8	6	-0.845216	0.39799	0.522362	ns
x2_70_298_1035m_z	value	Month 0	Month 1	12	8	3.50842	0.00045078	0.00213773	**
x2_70_298_1035m_z	value	Month 0	Month 2	12	8	4.48148	7.41281e-06	0.000155669	***
x2_70_298_1035m_z	value	Month 0	Month 3	12	8	2.78673	0.00532423	0.0186348	*
x2_70_298_1035m_z	value	Month 0	Month 4	12	8	3.90575	9.39333e-05	0.000657533	***
x2_70_298_1035m_z	value	Month 0	Month 5	12	8	3.47598	0.000508984	0.00213773	**
x2_70_298_1035m_z	value	Month 0	Month 6	12	6	4.13542	3.54299e-05	0.000372014	***
x2_70_298_1035m_z	value	Month 1	Month 2	8	8	0.888277	0.374392	0.626544	ns
x2_70_298_1035m_z	value	Month 1	Month 3	8	8	-0.658806	0.510021	0.740177	ns
x2_70_298_1035m_z	value	Month 1	Month 4	8	8	0.362713	0.716819	0.792274	ns
x2_70_298_1035m_z	value	Month 1	Month 5	8	8	-0.0296092	0.976379	0.976379	ns
x2_70_298_1035m_z	value	Month 1	Month 6	8	6	0.863504	0.38786	0.626544	ns
x2_70_298_1035m_z	value	Month 2	Month 3	8	8	-1.54708	0.121843	0.36553	ns
x2_70_298_1035m_z	value	Month 2	Month 4	8	8	-0.525564	0.599191	0.740177	ns
x2_70_298_1035m_z	value	Month 2	Month 5	8	8	-0.917887	0.358678	0.626544	ns
x2_70_298_1035m_z	value	Month 2	Month 6	8	6	0.0411192	0.967201	0.976379	ns
x2_70_298_1035m_z	value	Month 3	Month 4	8	8	1.02152	0.307009	0.626544	ns
x2_70_298_1035m_z	value	Month 3	Month 5	8	8	0.629196	0.52922	0.740177	ns
x2_70_298_1035m_z	value	Month 3	Month 6	8	6	1.47344	0.140633	0.36916	ns
x2_70_298_1035m_z	value	Month 4	Month 5	8	8	-0.392322	0.69482	0.792274	ns
x2_70_298_1035m_z	value	Month 4	Month 6	8	6	0.527697	0.59771	0.740177	ns
x2_70_298_1035m_z	value	Month 5	Month 6	8	6	0.890917	0.372974	0.626544	ns
x3_81_561_2361m_z	value	Month 0	Month 1	12	8	1.34604	0.178288	0.288004	ns
x3_81_561_2361m_z	value	Month 0	Month 2	12	8	3.357	0.000787925	0.00330929	**
x3_81_561_2361m_z	value	Month 0	Month 3	12	8	3.92461	8.687e-05	0.00060809	***
x3_81_561_2361m_z	value	Month 0	Month 4	12	8	5.07605	3.85369e-07	8.09275e-06	****
x3_81_561_2361m_z	value	Month 0	Month 5	12	8	4.39492	1.10816e-05	0.000116357	***
x3_81_561_2361m_z	value	Month 0	Month 6	12	6	3.15827	0.00158708	0.00555478	**
x3_81_561_2361m_z	value	Month 1	Month 2	8	8	1.83574	0.0663954	0.154923	ns
x3_81_561_2361m_z	value	Month 1	Month 3	8	8	2.3539	0.0185777	0.0487664	*
x3_81_561_2361m_z	value	Month 1	Month 4	8	8	3.40501	0.000661615	0.00330929	**
x3_81_561_2361m_z	value	Month 1	Month 5	8	8	2.78323	0.00538213	0.0161464	*
x3_81_561_2361m_z	value	Month 1	Month 6	8	6	1.78638	0.0740385	0.155481	ns
x3_81_561_2361m_z	value	Month 2	Month 3	8	8	0.518154	0.604351	0.705076	ns
x3_81_561_2361m_z	value	Month 2	Month 4	8	8	1.56927	0.116586	0.222573	ns
x3_81_561_2361m_z	value	Month 2	Month 5	8	8	0.947481	0.343394	0.480751	ns
x3_81_561_2361m_z	value	Month 2	Month 6	8	6	0.086806	0.930826	0.930826	ns
x3_81_561_2361m_z	value	Month 3	Month 4	8	8	1.05111	0.293207	0.439811	ns
x3_81_561_2361m_z	value	Month 3	Month 5	8	8	0.429327	0.667685	0.729104	ns
x3_81_561_2361m_z	value	Month 3	Month 6	8	6	-0.392911	0.694385	0.729104	ns
x3_81_561_2361m_z	value	Month 4	Month 5	8	8	-0.621785	0.534084	0.65975	ns
x3_81_561_2361m_z	value	Month 4	Month 6	8	6	-1.36605	0.171923	0.288004	ns
x3_81_561_2361m_z	value	Month 5	Month 6	8	6	-0.790391	0.429299	0.563455	ns
x2_96_485_2362m_z	value	Month 0	Month 1	12	8	1.45416	0.145902	0.27854	ns
x2_96_485_2362m_z	value	Month 0	Month 2	12	8	4.48681	7.22961e-06	7.59109e-05	****
x2_96_485_2362m_z	value	Month 0	Month 3	12	8	3.95164	7.76174e-05	0.000407492	***
x2_96_485_2362m_z	value	Month 0	Month 4	12	8	4.74629	2.07179e-06	4.35076e-05	****
x2_96_485_2362m_z	value	Month 0	Month 5	12	8	4.13003	3.62714e-05	0.0002539	***
x2_96_485_2362m_z	value	Month 0	Month 6	12	6	3.01023	0.00261053	0.00928641	**
x2_96_485_2362m_z	value	Month 1	Month 2	8	8	2.76842	0.00563285	0.0168986	*
x2_96_485_2362m_z	value	Month 1	Month 3	8	8	2.27988	0.022615	0.0527683	ns
x2_96_485_2362m_z	value	Month 1	Month 4	8	8	3.00529	0.00265326	0.00928641	**
x2_96_485_2362m_z	value	Month 1	Month 5	8	8	2.44272	0.0145768	0.0382642	*
x2_96_485_2362m_z	value	Month 1	Month 6	8	6	1.55794	0.119248	0.25042	ns
x2_96_485_2362m_z	value	Month 2	Month 3	8	8	-0.488545	0.625164	0.729358	ns
x2_96_485_2362m_z	value	Month 2	Month 4	8	8	0.23687	0.812757	0.853395	ns
x2_96_485_2362m_z	value	Month 2	Month 5	8	8	-0.325697	0.744654	0.823038	ns
x2_96_485_2362m_z	value	Month 2	Month 6	8	6	-1.00512	0.314838	0.508585	ns
x2_96_485_2362m_z	value	Month 3	Month 4	8	8	0.725415	0.468197	0.674368	ns
x2_96_485_2362m_z	value	Month 3	Month 5	8	8	0.162848	0.870638	0.870638	ns
x2_96_485_2362m_z	value	Month 3	Month 6	8	6	-0.552817	0.580389	0.716951	ns
x2_96_485_2362m_z	value	Month 4	Month 5	8	8	-0.562567	0.57373	0.716951	ns
x2_96_485_2362m_z	value	Month 4	Month 6	8	6	-1.22442	0.220793	0.386389	ns
x2_96_485_2362m_z	value	Month 5	Month 6	8	6	-0.703585	0.481691	0.674368	ns
x1_88_509_2361m_z	value	Month 0	Month 1	12	8	4.58952	4.44257e-06	9.3294e-05	****
x1_88_509_2361m_z	value	Month 0	Month 2	12	8	3.87596	0.000106206	0.00074344	***
x1_88_509_2361m_z	value	Month 0	Month 3	12	8	3.29213	0.000994308	0.00522012	**
x1_88_509_2361m_z	value	Month 0	Month 4	12	8	4.39492	1.10816e-05	0.000116357	***
x1_88_509_2361m_z	value	Month 0	Month 5	12	8	3.04887	0.00229703	0.00964752	**
x1_88_509_2361m_z	value	Month 0	Month 6	12	6	2.67466	0.0074805	0.0261817	*
x1_88_509_2361m_z	value	Month 1	Month 2	8	8	-0.651393	0.514793	0.72071	ns
x1_88_509_2361m_z	value	Month 1	Month 3	8	8	-1.18435	0.236274	0.451068	ns
x1_88_509_2361m_z	value	Month 1	Month 4	8	8	-0.177653	0.858996	0.901945	ns
x1_88_509_2361m_z	value	Month 1	Month 5	8	8	-1.40642	0.1596	0.421931	ns
x1_88_509_2361m_z	value	Month 1	Month 6	8	6	-1.4026	0.160736	0.421931	ns
x1_88_509_2361m_z	value	Month 2	Month 3	8	8	-0.532958	0.594063	0.779707	ns
x1_88_509_2361m_z	value	Month 2	Month 4	8	8	0.473741	0.635685	0.785258	ns
x1_88_509_2361m_z	value	Month 2	Month 5	8	8	-0.755024	0.450235	0.675352	ns
x1_88_509_2361m_z	value	Month 2	Month 6	8	6	-0.799529	0.423984	0.675352	ns
x1_88_509_2361m_z	value	Month 3	Month 4	8	8	1.0067	0.31408	0.549639	ns
x1_88_509_2361m_z	value	Month 3	Month 5	8	8	-0.222066	0.824263	0.901945	ns
x1_88_509_2361m_z	value	Month 3	Month 6	8	6	-0.306105	0.759525	0.886112	ns
x1_88_509_2361m_z	value	Month 4	Month 5	8	8	-1.22876	0.21916	0.451068	ns
x1_88_509_2361m_z	value	Month 4	Month 6	8	6	-1.23813	0.215669	0.451068	ns
x1_88_509_2361m_z	value	Month 5	Month 6	8	6	-0.100512	0.919938	0.919938	ns
x3_46_509_2715m_z	value	Month 0	Month 1	12	8	1.13522	0.256284	0.437556	ns
x3_46_509_2715m_z	value	Month 0	Month 2	12	8	4.21652	2.48097e-05	0.000173668	***
x3_46_509_2715m_z	value	Month 0	Month 3	12	8	4.39492	1.10816e-05	0.000116357	***
x3_46_509_2715m_z	value	Month 0	Month 4	12	8	5.01118	5.40982e-07	1.13606e-05	****
x3_46_509_2715m_z	value	Month 0	Month 5	12	8	4.08679	4.37392e-05	0.000229631	***
x3_46_509_2715m_z	value	Month 0	Month 6	12	6	2.8227	0.00476205	0.0128906	*
x3_46_509_2715m_z	value	Month 1	Month 2	8	8	2.81283	0.00491069	0.0128906	*
x3_46_509_2715m_z	value	Month 1	Month 3	8	8	2.97568	0.00292337	0.0102318	*
x3_46_509_2715m_z	value	Month 1	Month 4	8	8	3.53825	0.000402788	0.00169171	**
x3_46_509_2715m_z	value	Month 1	Month 5	8	8	2.6944	0.00705156	0.0164536	*
x3_46_509_2715m_z	value	Month 1	Month 6	8	6	1.65388	0.0981515	0.20012	ns
x3_46_509_2715m_z	value	Month 2	Month 3	8	8	0.162848	0.870638	0.905723	ns
x3_46_509_2715m_z	value	Month 2	Month 4	8	8	0.725415	0.468197	0.578361	ns
x3_46_509_2715m_z	value	Month 2	Month 5	8	8	-0.118435	0.905723	0.905723	ns
x3_46_509_2715m_z	value	Month 2	Month 6	8	6	-0.950297	0.341961	0.512942	ns
x3_46_509_2715m_z	value	Month 3	Month 4	8	8	0.562567	0.57373	0.669351	ns
x3_46_509_2715m_z	value	Month 3	Month 5	8	8	-0.281283	0.778493	0.86044	ns
x3_46_509_2715m_z	value	Month 3	Month 6	8	6	-1.10107	0.270868	0.437556	ns
x3_46_509_2715m_z	value	Month 4	Month 5	8	8	-0.84385	0.398753	0.525716	ns
x3_46_509_2715m_z	value	Month 4	Month 6	8	6	-1.6219	0.104825	0.20012	ns
x3_46_509_2715m_z	value	Month 5	Month 6	8	6	-0.840647	0.400546	0.525716	ns
x4_02_340_2228m_z	value	Month 0	Month 1	12	8	0.924392	0.355282	0.497395	ns
x4_02_340_2228m_z	value	Month 0	Month 2	12	8	3.64892	0.00026335	0.00276518	**
x4_02_340_2228m_z	value	Month 0	Month 3	12	8	3.12996	0.00174831	0.00734291	**
x4_02_340_2228m_z	value	Month 0	Month 4	12	8	4.71926	2.367e-06	4.9707e-05	****
x4_02_340_2228m_z	value	Month 0	Month 5	12	8	3.06509	0.00217605	0.00761619	**
x4_02_340_2228m_z	value	Month 0	Month 6	12	6	3.18788	0.0014332	0.00734291	**
x4_02_340_2228m_z	value	Month 1	Month 2	8	8	2.48714	0.0128775	0.0386326	*
x4_02_340_2228m_z	value	Month 1	Month 3	8	8	2.0134	0.0440728	0.102837	ns
x4_02_340_2228m_z	value	Month 1	Month 4	8	8	3.46423	0.000531755	0.00372229	**
x4_02_340_2228m_z	value	Month 1	Month 5	8	8	1.95418	0.0506799	0.106428	ns
x4_02_340_2228m_z	value	Month 1	Month 6	8	6	2.17015	0.0299955	0.0787383	ns
x4_02_340_2228m_z	value	Month 2	Month 3	8	8	-0.473741	0.635685	0.785258	ns
x4_02_340_2228m_z	value	Month 2	Month 4	8	8	0.97709	0.328525	0.492787	ns
x4_02_340_2228m_z	value	Month 2	Month 5	8	8	-0.532958	0.594063	0.779707	ns
x4_02_340_2228m_z	value	Month 2	Month 6	8	6	-0.132493	0.894594	0.939324	ns
x4_02_340_2228m_z	value	Month 3	Month 4	8	8	1.45083	0.146827	0.256947	ns
x4_02_340_2228m_z	value	Month 3	Month 5	8	8	-0.0592176	0.952779	0.952779	ns
x4_02_340_2228m_z	value	Month 3	Month 6	8	6	0.306105	0.759525	0.839474	ns
x4_02_340_2228m_z	value	Month 4	Month 5	8	8	-1.51005	0.131031	0.25015	ns
x4_02_340_2228m_z	value	Month 4	Month 6	8	6	-1.0371	0.299688	0.484111	ns
x4_02_340_2228m_z	value	Month 5	Month 6	8	6	0.36093	0.718152	0.837844	ns
x1_35_218_0606m_z	value	Month 0	Month 1	12	8	2.27044	0.0231811	0.081134	ns
x1_35_218_0606m_z	value	Month 0	Month 2	12	8	2.36774	0.0178971	0.0751677	ns
x1_35_218_0606m_z	value	Month 0	Month 3	12	8	3.89218	9.9349e-05	0.000848961	***
x1_35_218_0606m_z	value	Month 0	Month 4	12	8	3.84352	0.00012128	0.000848961	***
x1_35_218_0606m_z	value	Month 0	Month 5	12	8	3.66513	0.00024721	0.00129785	**
x1_35_218_0606m_z	value	Month 0	Month 6	12	6	3.94784	7.886e-05	0.000848961	***
x1_35_218_0606m_z	value	Month 1	Month 2	8	8	0.0888264	0.92922	0.964575	ns
x1_35_218_0606m_z	value	Month 1	Month 3	8	8	1.48044	0.138756	0.311353	ns
x1_35_218_0606m_z	value	Month 1	Month 4	8	8	1.43603	0.150995	0.311353	ns
x1_35_218_0606m_z	value	Month 1	Month 5	8	8	1.27318	0.202955	0.32785	ns
x1_35_218_0606m_z	value	Month 1	Month 6	8	6	1.73612	0.0825427	0.247628	ns
x1_35_218_0606m_z	value	Month 2	Month 3	8	8	1.39161	0.16404	0.311353	ns
x1_35_218_0606m_z	value	Month 2	Month 4	8	8	1.3472	0.177916	0.311353	ns
x1_35_218_0606m_z	value	Month 2	Month 5	8	8	1.18435	0.236274	0.354411	ns
x1_35_218_0606m_z	value	Month 2	Month 6	8	6	1.65388	0.0981515	0.257648	ns
x1_35_218_0606m_z	value	Month 3	Month 4	8	8	-0.0444132	0.964575	0.964575	ns
x1_35_218_0606m_z	value	Month 3	Month 5	8	8	-0.207262	0.835806	0.962284	ns
x1_35_218_0606m_z	value	Month 3	Month 6	8	6	0.365499	0.714739	0.882913	ns
x1_35_218_0606m_z	value	Month 4	Month 5	8	8	-0.162848	0.870638	0.962284	ns
x1_35_218_0606m_z	value	Month 4	Month 6	8	6	0.406617	0.684289	0.882913	ns
x1_35_218_0606m_z	value	Month 5	Month 6	8	6	0.557386	0.577264	0.80817	ns
x5_24_478_2110m_z	value	Month 0	Month 1	12	8	-2.49748	0.012508	0.0437779	*
x5_24_478_2110m_z	value	Month 0	Month 2	12	8	-5.05983	4.19632e-07	8.81228e-06	****
x5_24_478_2110m_z	value	Month 0	Month 3	12	8	-3.14618	0.00165421	0.00868458	**
x5_24_478_2110m_z	value	Month 0	Month 4	12	8	-4.70305	2.56308e-06	2.69124e-05	****
x5_24_478_2110m_z	value	Month 0	Month 5	12	8	-3.71378	0.000204182	0.00142928	**
x5_24_478_2110m_z	value	Month 0	Month 6	12	6	-3.05957	0.00221651	0.00930936	**
x5_24_478_2110m_z	value	Month 1	Month 2	8	8	-2.33909	0.0193306	0.0579917	ns
x5_24_478_2110m_z	value	Month 1	Month 3	8	8	-0.592176	0.553733	0.684023	ns
x5_24_478_2110m_z	value	Month 1	Month 4	8	8	-2.0134	0.0440728	0.115691	ns
x5_24_478_2110m_z	value	Month 1	Month 5	8	8	-1.11033	0.266857	0.400286	ns
x5_24_478_2110m_z	value	Month 1	Month 6	8	6	-0.72186	0.47038	0.617374	ns
x5_24_478_2110m_z	value	Month 2	Month 3	8	8	1.74692	0.0806515	0.188187	ns
x5_24_478_2110m_z	value	Month 2	Month 4	8	8	0.325697	0.744654	0.797501	ns
x5_24_478_2110m_z	value	Month 2	Month 5	8	8	1.22876	0.21916	0.38353	ns
x5_24_478_2110m_z	value	Month 2	Month 6	8	6	1.44372	0.148818	0.296391	ns
x5_24_478_2110m_z	value	Month 3	Month 4	8	8	-1.42122	0.155252	0.296391	ns
x5_24_478_2110m_z	value	Month 3	Month 5	8	8	-0.518154	0.604351	0.705076	ns
x5_24_478_2110m_z	value	Month 3	Month 6	8	6	-0.173612	0.86217	0.86217	ns
x5_24_478_2110m_z	value	Month 4	Month 5	8	8	0.903068	0.36649	0.513086	ns
x5_24_478_2110m_z	value	Month 4	Month 6	8	6	1.14218	0.253378	0.400286	ns
x5_24_478_2110m_z	value	Month 5	Month 6	8	6	0.306105	0.759525	0.797501	ns
x1_60_410_2029m_z	value	Month 0	Month 1	12	8	1.31902	0.187164	0.327537	ns
x1_60_410_2029m_z	value	Month 0	Month 2	12	8	3.89758	9.71579e-05	0.000510079	***
x1_60_410_2029m_z	value	Month 0	Month 3	12	8	4.51384	6.36633e-06	6.68464e-05	****
x1_60_410_2029m_z	value	Month 0	Month 4	12	8	4.87063	1.11245e-06	2.33615e-05	****
x1_60_410_2029m_z	value	Month 0	Month 5	12	8	4.31923	1.56571e-05	0.0001096	***
x1_60_410_2029m_z	value	Month 0	Month 6	12	6	2.9214	0.00348462	0.0106207	*
x1_60_410_2029m_z	value	Month 1	Month 2	8	8	2.3539	0.0185777	0.0433479	*
x1_60_410_2029m_z	value	Month 1	Month 3	8	8	2.91647	0.00354022	0.0106207	*
x1_60_410_2029m_z	value	Month 1	Month 4	8	8	3.24216	0.00118626	0.00498231	**
x1_60_410_2029m_z	value	Month 1	Month 5	8	8	2.73881	0.00616615	0.0161861	*
x1_60_410_2029m_z	value	Month 1	Month 6	8	6	1.58992	0.111853	0.234891	ns
x1_60_410_2029m_z	value	Month 2	Month 3	8	8	0.562567	0.57373	0.708725	ns
x1_60_410_2029m_z	value	Month 2	Month 4	8	8	0.888264	0.374399	0.524159	ns
x1_60_410_2029m_z	value	Month 2	Month 5	8	8	0.384914	0.700301	0.774017	ns
x1_60_410_2029m_z	value	Month 2	Month 6	8	6	-0.589367	0.555615	0.708725	ns
x1_60_410_2029m_z	value	Month 3	Month 4	8	8	0.325697	0.744654	0.781887	ns
x1_60_410_2029m_z	value	Month 3	Month 5	8	8	-0.177653	0.858996	0.858996	ns
x1_60_410_2029m_z	value	Month 3	Month 6	8	6	-1.1102	0.266912	0.431165	ns
x1_60_410_2029m_z	value	Month 4	Month 5	8	8	-0.503349	0.614719	0.717172	ns
x1_60_410_2029m_z	value	Month 4	Month 6	8	6	-1.41174	0.158027	0.301687	ns
x1_60_410_2029m_z	value	Month 5	Month 6	8	6	-0.945728	0.344287	0.516431	ns
x2_98_353_1457m_z	value	Month 0	Month 1	12	8	1.9569	0.0503593	0.105754	ns
x2_98_353_1457m_z	value	Month 0	Month 2	12	8	4.76251	1.912e-06	4.01519e-05	****
x2_98_353_1457m_z	value	Month 0	Month 3	12	8	3.10834	0.00188145	0.00790207	**
x2_98_353_1457m_z	value	Month 0	Month 4	12	8	4.25977	2.04637e-05	0.000214869	***
x2_98_353_1457m_z	value	Month 0	Month 5	12	8	4.11381	3.89175e-05	0.000272423	***
x2_98_353_1457m_z	value	Month 0	Month 6	12	6	3.98732	6.68248e-05	0.00035083	***
x2_98_353_1457m_z	value	Month 1	Month 2	8	8	2.56116	0.0104323	0.0365131	*
x2_98_353_1457m_z	value	Month 1	Month 3	8	8	1.05111	0.293207	0.439811	ns
x2_98_353_1457m_z	value	Month 1	Month 4	8	8	2.10222	0.0355337	0.105754	ns
x2_98_353_1457m_z	value	Month 1	Month 5	8	8	1.96898	0.0489549	0.105754	ns
x2_98_353_1457m_z	value	Month 1	Month 6	8	6	2.03766	0.0415844	0.105754	ns
x2_98_353_1457m_z	value	Month 2	Month 3	8	8	-1.51005	0.131031	0.25015	ns
x2_98_353_1457m_z	value	Month 2	Month 4	8	8	-0.458936	0.64628	0.798346	ns
x2_98_353_1457m_z	value	Month 2	Month 5	8	8	-0.592176	0.553733	0.726774	ns
x2_98_353_1457m_z	value	Month 2	Month 6	8	6	-0.333518	0.738744	0.861867	ns
x2_98_353_1457m_z	value	Month 3	Month 4	8	8	1.05111	0.293207	0.439811	ns
x2_98_353_1457m_z	value	Month 3	Month 5	8	8	0.917872	0.358686	0.50216	ns
x2_98_353_1457m_z	value	Month 3	Month 6	8	6	1.06452	0.287095	0.439811	ns
x2_98_353_1457m_z	value	Month 4	Month 5	8	8	-0.13324	0.894004	0.927195	ns
x2_98_353_1457m_z	value	Month 4	Month 6	8	6	0.0913747	0.927195	0.927195	ns
x2_98_353_1457m_z	value	Month 5	Month 6	8	6	0.214731	0.829977	0.917343	ns
x1_88_577_2246m_z	value	Month 0	Month 1	12	8	3.74081	0.000183425	0.00128398	**
x1_88_577_2246m_z	value	Month 0	Month 2	12	8	4.06516	4.79991e-05	0.000503991	***
x1_88_577_2246m_z	value	Month 0	Month 3	12	8	3.46512	0.000529999	0.00278249	**
x1_88_577_2246m_z	value	Month 0	Month 4	12	8	4.42194	9.78165e-06	0.000205415	***
x1_88_577_2246m_z	value	Month 0	Month 5	12	8	3.14077	0.00168504	0.00707718	**
x1_88_577_2246m_z	value	Month 0	Month 6	12	6	2.93127	0.00337579	0.0118153	*
x1_88_577_2246m_z	value	Month 1	Month 2	8	8	0.296088	0.767163	0.871476	ns
x1_88_577_2246m_z	value	Month 1	Month 3	8	8	-0.251675	0.801293	0.871476	ns
x1_88_577_2246m_z	value	Month 1	Month 4	8	8	0.621785	0.534084	0.871476	ns
x1_88_577_2246m_z	value	Month 1	Month 5	8	8	-0.547763	0.583855	0.871476	ns
x1_88_577_2246m_z	value	Month 1	Month 6	8	6	-0.447736	0.654344	0.871476	ns
x1_88_577_2246m_z	value	Month 2	Month 3	8	8	-0.547763	0.583855	0.871476	ns
x1_88_577_2246m_z	value	Month 2	Month 4	8	8	0.325697	0.744654	0.871476	ns
x1_88_577_2246m_z	value	Month 2	Month 5	8	8	-0.84385	0.398753	0.837381	ns
x1_88_577_2246m_z	value	Month 2	Month 6	8	6	-0.72186	0.47038	0.871476	ns
x1_88_577_2246m_z	value	Month 3	Month 4	8	8	0.873459	0.382413	0.837381	ns
x1_88_577_2246m_z	value	Month 3	Month 5	8	8	-0.296088	0.767163	0.871476	ns
x1_88_577_2246m_z	value	Month 3	Month 6	8	6	-0.214731	0.829977	0.871476	ns
x1_88_577_2246m_z	value	Month 4	Month 5	8	8	-1.16955	0.242183	0.72655	ns
x1_88_577_2246m_z	value	Month 4	Month 6	8	6	-1.0234	0.30612	0.803566	ns
x1_88_577_2246m_z	value	Month 5	Month 6	8	6	0.0593936	0.952639	0.952639	ns
x2_09_356_1929m_z	value	Month 0	Month 1	12	8	1.89744	0.0577704	0.134798	ns
x2_09_356_1929m_z	value	Month 0	Month 2	12	8	4.41113	1.02831e-05	0.000107973	***
x2_09_356_1929m_z	value	Month 0	Month 3	12	8	3.40565	0.000660057	0.00277224	**
x2_09_356_1929m_z	value	Month 0	Month 4	12	8	4.67061	3.00304e-06	6.30639e-05	****
x2_09_356_1929m_z	value	Month 0	Month 5	12	8	4.13544	3.54279e-05	0.000247996	***
x2_09_356_1929m_z	value	Month 0	Month 6	12	6	3.50371	0.000458831	0.00240886	**
x2_09_356_1929m_z	value	Month 1	Month 2	8	8	2.29468	0.0217514	0.0652542	ns
x2_09_356_1929m_z	value	Month 1	Month 3	8	8	1.37681	0.168571	0.321818	ns
x2_09_356_1929m_z	value	Month 1	Month 4	8	8	2.53155	0.0113559	0.0397457	*
x2_09_356_1929m_z	value	Month 1	Month 5	8	8	2.04301	0.0410518	0.107761	ns
x2_09_356_1929m_z	value	Month 1	Month 6	8	6	1.64018	0.100969	0.212034	ns
x2_09_356_1929m_z	value	Month 2	Month 3	8	8	-0.917872	0.358686	0.579415	ns
x2_09_356_1929m_z	value	Month 2	Month 4	8	8	0.23687	0.812757	0.812757	ns
x2_09_356_1929m_z	value	Month 2	Month 5	8	8	-0.251675	0.801293	0.812757	ns
x2_09_356_1929m_z	value	Month 2	Month 6	8	6	-0.484286	0.628183	0.775991	ns
x2_09_356_1929m_z	value	Month 3	Month 4	8	8	1.15474	0.248196	0.434343	ns
x2_09_356_1929m_z	value	Month 3	Month 5	8	8	0.666198	0.505285	0.707399	ns
x2_09_356_1929m_z	value	Month 3	Month 6	8	6	0.365499	0.714739	0.812757	ns
x2_09_356_1929m_z	value	Month 4	Month 5	8	8	-0.488545	0.625164	0.775991	ns
x2_09_356_1929m_z	value	Month 4	Month 6	8	6	-0.703585	0.481691	0.707399	ns
x2_09_356_1929m_z	value	Month 5	Month 6	8	6	-0.25128	0.801597	0.812757	ns
x1_07_111_0195m_z	value	Month 0	Month 1	12	8	3.79487	0.00014772	0.00310211	**
x1_07_111_0195m_z	value	Month 0	Month 2	12	8	3.50296	0.000460121	0.00483127	**
x1_07_111_0195m_z	value	Month 0	Month 3	12	8	2.05961	0.0394358	0.172418	ns
x1_07_111_0195m_z	value	Month 0	Month 4	12	8	2.20557	0.0274144	0.172418	ns
x1_07_111_0195m_z	value	Month 0	Month 5	12	8	1.55687	0.119501	0.250953	ns
x1_07_111_0195m_z	value	Month 0	Month 6	12	6	1.77653	0.0756461	0.226938	ns
x1_07_111_0195m_z	value	Month 1	Month 2	8	8	-0.266479	0.78987	0.913408	ns
x1_07_111_0195m_z	value	Month 1	Month 3	8	8	-1.58407	0.113178	0.250953	ns
x1_07_111_0195m_z	value	Month 1	Month 4	8	8	-1.45083	0.146827	0.280306	ns
x1_07_111_0195m_z	value	Month 1	Month 5	8	8	-2.04301	0.0410518	0.172418	ns
x1_07_111_0195m_z	value	Month 1	Month 6	8	6	-1.56251	0.118169	0.250953	ns
x1_07_111_0195m_z	value	Month 2	Month 3	8	8	-1.31759	0.187641	0.304084	ns
x1_07_111_0195m_z	value	Month 2	Month 4	8	8	-1.18435	0.236274	0.354411	ns
x1_07_111_0195m_z	value	Month 2	Month 5	8	8	-1.77653	0.0756461	0.226938	ns
x1_07_111_0195m_z	value	Month 2	Month 6	8	6	-1.3158	0.188243	0.304084	ns
x1_07_111_0195m_z	value	Month 3	Month 4	8	8	0.13324	0.894004	0.923565	ns
x1_07_111_0195m_z	value	Month 3	Month 5	8	8	-0.458936	0.64628	0.848242	ns
x1_07_111_0195m_z	value	Month 3	Month 6	8	6	-0.0959434	0.923565	0.923565	ns
x1_07_111_0195m_z	value	Month 4	Month 5	8	8	-0.592176	0.553733	0.775226	ns
x1_07_111_0195m_z	value	Month 4	Month 6	8	6	-0.219299	0.826417	0.913408	ns
x1_07_111_0195m_z	value	Month 5	Month 6	8	6	0.328949	0.742194	0.913408	ns
x3_01_428_2141m_z	value	Month 0	Month 1	12	8	2.05961	0.0394358	0.103519	ns
x3_01_428_2141m_z	value	Month 0	Month 2	12	8	4.68683	2.77471e-06	2.91344e-05	****
x3_01_428_2141m_z	value	Month 0	Month 3	12	8	3.92461	8.687e-05	0.00060809	***
x3_01_428_2141m_z	value	Month 0	Month 4	12	8	4.88144	1.05315e-06	2.21162e-05	****
x3_01_428_2141m_z	value	Month 0	Month 5	12	8	3.58405	0.000338313	0.00177614	**
x3_01_428_2141m_z	value	Month 0	Month 6	12	6	2.75362	0.00589407	0.0247551	*
x3_01_428_2141m_z	value	Month 1	Month 2	8	8	2.39831	0.0164708	0.0494125	*
x3_01_428_2141m_z	value	Month 1	Month 3	8	8	1.70251	0.0886607	0.206875	ns
x3_01_428_2141m_z	value	Month 1	Month 4	8	8	2.57596	0.00999609	0.0349863	*
x3_01_428_2141m_z	value	Month 1	Month 5	8	8	1.39161	0.16404	0.287069	ns
x3_01_428_2141m_z	value	Month 1	Month 6	8	6	0.808666	0.418707	0.546934	ns
x3_01_428_2141m_z	value	Month 2	Month 3	8	8	-0.695807	0.48655	0.567642	ns
x3_01_428_2141m_z	value	Month 2	Month 4	8	8	0.177653	0.858996	0.858996	ns
x3_01_428_2141m_z	value	Month 2	Month 5	8	8	-1.0067	0.31408	0.471119	ns
x3_01_428_2141m_z	value	Month 2	Month 6	8	6	-1.41174	0.158027	0.287069	ns
x3_01_428_2141m_z	value	Month 3	Month 4	8	8	0.873459	0.382413	0.535378	ns
x3_01_428_2141m_z	value	Month 3	Month 5	8	8	-0.310892	0.755883	0.793677	ns
x3_01_428_2141m_z	value	Month 3	Month 6	8	6	-0.767547	0.442756	0.546934	ns
x3_01_428_2141m_z	value	Month 4	Month 5	8	8	-1.18435	0.236274	0.381673	ns
x3_01_428_2141m_z	value	Month 4	Month 6	8	6	-1.57621	0.114977	0.241451	ns
x3_01_428_2141m_z	value	Month 5	Month 6	8	6	-0.479717	0.631429	0.697895	ns
x8_21_347_2578m_z	value	Month 0	Month 1	12	8	-1.10278	0.270121	0.354534	ns
x8_21_347_2578m_z	value	Month 0	Month 2	12	8	-3.43809	0.000585835	0.00622789	**
x8_21_347_2578m_z	value	Month 0	Month 3	12	8	0.113522	0.909617	0.909617	ns
x8_21_347_2578m_z	value	Month 0	Month 4	12	8	-1.50822	0.131499	0.224144	ns
x8_21_347_2578m_z	value	Month 0	Month 5	12	8	-3.01644	0.00255765	0.0107421	*
x8_21_347_2578m_z	value	Month 0	Month 6	12	6	-3.41488	0.000638101	0.00622789	**
x8_21_347_2578m_z	value	Month 1	Month 2	8	8	-2.13183	0.0330206	0.0866791	ns
x8_21_347_2578m_z	value	Month 1	Month 3	8	8	1.11033	0.266857	0.354534	ns
x8_21_347_2578m_z	value	Month 1	Month 4	8	8	-0.37011	0.711301	0.786174	ns
x8_21_347_2578m_z	value	Month 1	Month 5	8	8	-1.74692	0.0806515	0.153971	ns
x8_21_347_2578m_z	value	Month 1	Month 6	8	6	-2.22954	0.0257778	0.0773334	ns
x8_21_347_2578m_z	value	Month 2	Month 3	8	8	3.24216	0.00118626	0.00622789	**
x8_21_347_2578m_z	value	Month 2	Month 4	8	8	1.76172	0.0781161	0.153971	ns
x8_21_347_2578m_z	value	Month 2	Month 5	8	8	0.384914	0.700301	0.786174	ns
x8_21_347_2578m_z	value	Month 2	Month 6	8	6	-0.255849	0.798067	0.837971	ns
x8_21_347_2578m_z	value	Month 3	Month 4	8	8	-1.48044	0.138756	0.224144	ns
x8_21_347_2578m_z	value	Month 3	Month 5	8	8	-2.85725	0.00427332	0.0149566	*
x8_21_347_2578m_z	value	Month 3	Month 6	8	6	-3.25751	0.00112395	0.00622789	**
x8_21_347_2578m_z	value	Month 4	Month 5	8	8	-1.37681	0.168571	0.252857	ns
x8_21_347_2578m_z	value	Month 4	Month 6	8	6	-1.88689	0.0591754	0.138076	ns
x8_21_347_2578m_z	value	Month 5	Month 6	8	6	-0.612211	0.540398	0.667551	ns
x3_31_390_1626m_z	value	Month 0	Month 1	12	8	1.19468	0.232211	0.348317	ns
x3_31_390_1626m_z	value	Month 0	Month 2	12	8	2.02177	0.0432002	0.1134	ns
x3_31_390_1626m_z	value	Month 0	Month 3	12	8	2.28125	0.0225338	0.0788683	ns
x3_31_390_1626m_z	value	Month 0	Month 4	12	8	2.31368	0.0206851	0.0788683	ns
x3_31_390_1626m_z	value	Month 0	Month 5	12	8	3.98407	6.77435e-05	0.000711307	***
x3_31_390_1626m_z	value	Month 0	Month 6	12	6	4.0564	4.98341e-05	0.000711307	***
x3_31_390_1626m_z	value	Month 1	Month 2	8	8	0.755024	0.450235	0.556172	ns
x3_31_390_1626m_z	value	Month 1	Month 3	8	8	0.991894	0.321249	0.421639	ns
x3_31_390_1626m_z	value	Month 1	Month 4	8	8	1.0215	0.307016	0.421639	ns
x3_31_390_1626m_z	value	Month 1	Month 5	8	8	2.54636	0.0108854	0.0571485	ns
x3_31_390_1626m_z	value	Month 1	Month 6	8	6	2.74581	0.00603617	0.0422532	*
x3_31_390_1626m_z	value	Month 2	Month 3	8	8	0.23687	0.812757	0.853395	ns
x3_31_390_1626m_z	value	Month 2	Month 4	8	8	0.266479	0.78987	0.853395	ns
x3_31_390_1626m_z	value	Month 2	Month 5	8	8	1.79133	0.0732401	0.139822	ns
x3_31_390_1626m_z	value	Month 2	Month 6	8	6	2.04679	0.0406784	0.1134	ns
x3_31_390_1626m_z	value	Month 3	Month 4	8	8	0.0296088	0.976379	0.976379	ns
x3_31_390_1626m_z	value	Month 3	Month 5	8	8	1.55446	0.120074	0.205632	ns
x3_31_390_1626m_z	value	Month 3	Month 6	8	6	1.82749	0.0676255	0.139822	ns
x3_31_390_1626m_z	value	Month 4	Month 5	8	8	1.52485	0.127296	0.205632	ns
x3_31_390_1626m_z	value	Month 4	Month 6	8	6	1.80008	0.0718477	0.139822	ns
x3_31_390_1626m_z	value	Month 5	Month 6	8	6	0.388342	0.697763	0.814056	ns
x7_28_500_2770m_z	value	Month 0	Month 1	12	8	-2.96778	0.00299955	0.0104984	*
x7_28_500_2770m_z	value	Month 0	Month 2	12	8	-4.13544	3.54279e-05	0.000371993	***
x7_28_500_2770m_z	value	Month 0	Month 3	12	8	-3.79487	0.00014772	0.00082781	***
x7_28_500_2770m_z	value	Month 0	Month 4	12	8	-3.77865	0.000157678	0.00082781	***
x7_28_500_2770m_z	value	Month 0	Month 5	12	8	-4.41113	1.02831e-05	0.000215945	***
x7_28_500_2770m_z	value	Month 0	Month 6	12	6	-3.09905	0.0019414	0.00815389	**
x7_28_500_2770m_z	value	Month 1	Month 2	8	8	-1.06592	0.286461	0.751961	ns
x7_28_500_2770m_z	value	Month 1	Month 3	8	8	-0.755024	0.450235	0.835449	ns
x7_28_500_2770m_z	value	Month 1	Month 4	8	8	-0.74022	0.459167	0.835449	ns
x7_28_500_2770m_z	value	Month 1	Month 5	8	8	-1.31759	0.187641	0.562922	ns
x7_28_500_2770m_z	value	Month 1	Month 6	8	6	-0.36093	0.718152	0.835449	ns
x7_28_500_2770m_z	value	Month 2	Month 3	8	8	0.310892	0.755883	0.835449	ns
x7_28_500_2770m_z	value	Month 2	Month 4	8	8	0.325697	0.744654	0.835449	ns
x7_28_500_2770m_z	value	Month 2	Month 5	8	8	-0.251675	0.801293	0.841357	ns
x7_28_500_2770m_z	value	Month 2	Month 6	8	6	0.625917	0.53137	0.835449	ns
x7_28_500_2770m_z	value	Month 3	Month 4	8	8	0.0148044	0.988188	0.988188	ns
x7_28_500_2770m_z	value	Month 3	Month 5	8	8	-0.562567	0.57373	0.835449	ns
x7_28_500_2770m_z	value	Month 3	Month 6	8	6	0.338086	0.735298	0.835449	ns
x7_28_500_2770m_z	value	Month 4	Month 5	8	8	-0.577371	0.563689	0.835449	ns
x7_28_500_2770m_z	value	Month 4	Month 6	8	6	0.32438	0.74565	0.835449	ns
x7_28_500_2770m_z	value	Month 5	Month 6	8	6	0.858922	0.390383	0.835449	ns
x1_42_329_1546m_z	value	Month 0	Month 1	12	8	3.78429	0.000154146	0.00161853	**
x1_42_329_1546m_z	value	Month 0	Month 2	12	8	3.3464	0.000818693	0.00343851	**
x1_42_329_1546m_z	value	Month 0	Month 3	12	8	2.89228	0.00382456	0.0133859	*
x1_42_329_1546m_z	value	Month 0	Month 4	12	8	4.23841	2.2511e-05	0.000472731	***
x1_42_329_1546m_z	value	Month 0	Month 5	12	8	3.39505	0.000686157	0.00343851	**
x1_42_329_1546m_z	value	Month 0	Month 6	12	6	3.60262	0.000315021	0.00220515	**
x1_42_329_1546m_z	value	Month 1	Month 2	8	8	-0.399743	0.689346	0.842735	ns
x1_42_329_1546m_z	value	Month 1	Month 3	8	8	-0.814292	0.415478	0.842622	ns
x1_42_329_1546m_z	value	Month 1	Month 4	8	8	0.414549	0.678472	0.842735	ns
x1_42_329_1546m_z	value	Month 1	Month 5	8	8	-0.355327	0.722344	0.842735	ns
x1_42_329_1546m_z	value	Month 1	Month 6	8	6	0.13707	0.890975	0.935524	ns
x1_42_329_1546m_z	value	Month 2	Month 3	8	8	-0.414549	0.678472	0.842735	ns
x1_42_329_1546m_z	value	Month 2	Month 4	8	8	0.814292	0.415478	0.842622	ns
x1_42_329_1546m_z	value	Month 2	Month 5	8	8	0.0444159	0.964573	0.964573	ns
x1_42_329_1546m_z	value	Month 2	Month 6	8	6	0.507161	0.612042	0.842735	ns
x1_42_329_1546m_z	value	Month 3	Month 4	8	8	1.22884	0.219132	0.657395	ns
x1_42_329_1546m_z	value	Month 3	Month 5	8	8	0.458964	0.64626	0.842735	ns
x1_42_329_1546m_z	value	Month 3	Month 6	8	6	0.890958	0.372952	0.842622	ns
x1_42_329_1546m_z	value	Month 4	Month 5	8	8	-0.769876	0.441374	0.842622	ns
x1_42_329_1546m_z	value	Month 4	Month 6	8	6	-0.246727	0.80512	0.889869	ns
x1_42_329_1546m_z	value	Month 5	Month 6	8	6	0.46604	0.641187	0.842735	ns
x0_95_220_0816m_z	value	Month 0	Month 1	12	8	1.89203	0.058487	0.122823	ns
x0_95_220_0816m_z	value	Month 0	Month 2	12	8	4.06516	4.79991e-05	0.000503991	***
x0_95_220_0816m_z	value	Month 0	Month 3	12	8	4.68142	2.8489e-06	5.9827e-05	****
x0_95_220_0816m_z	value	Month 0	Month 4	12	8	2.31368	0.0206851	0.072398	ns
x0_95_220_0816m_z	value	Month 0	Month 5	12	8	3.23807	0.00120339	0.00842376	**
x0_95_220_0816m_z	value	Month 0	Month 6	12	6	1.56927	0.116586	0.204026	ns
x0_95_220_0816m_z	value	Month 1	Month 2	8	8	1.98379	0.0472794	0.110568	ns
x0_95_220_0816m_z	value	Month 1	Month 3	8	8	2.54636	0.0108854	0.0516238	ns
x0_95_220_0816m_z	value	Month 1	Month 4	8	8	0.384914	0.700301	0.735316	ns
x0_95_220_0816m_z	value	Month 1	Month 5	8	8	1.22876	0.21916	0.306824	ns
x0_95_220_0816m_z	value	Month 1	Month 6	8	6	-0.1462	0.883764	0.883764	ns
x0_95_220_0816m_z	value	Month 2	Month 3	8	8	0.562567	0.57373	0.669351	ns
x0_95_220_0816m_z	value	Month 2	Month 4	8	8	-1.59887	0.109848	0.204026	ns
x0_95_220_0816m_z	value	Month 2	Month 5	8	8	-0.755024	0.450235	0.556172	ns
x0_95_220_0816m_z	value	Month 2	Month 6	8	6	-1.98283	0.0473863	0.110568	ns
x0_95_220_0816m_z	value	Month 3	Month 4	8	8	-2.16144	0.0306613	0.0919838	ns
x0_95_220_0816m_z	value	Month 3	Month 5	8	8	-1.31759	0.187641	0.29881	ns
x0_95_220_0816m_z	value	Month 3	Month 6	8	6	-2.50367	0.0122914	0.0516238	ns
x0_95_220_0816m_z	value	Month 4	Month 5	8	8	0.84385	0.398753	0.523363	ns
x0_95_220_0816m_z	value	Month 4	Month 6	8	6	-0.502561	0.615273	0.680039	ns
x0_95_220_0816m_z	value	Month 5	Month 6	8	6	-1.28381	0.199207	0.29881	ns
x1_00_300_0386m_z	value	Month 0	Month 1	12	8	3.07049	0.00213705	0.022518	*
x1_00_300_0386m_z	value	Month 0	Month 2	12	8	2.82723	0.00469521	0.0328664	*
x1_00_300_0386m_z	value	Month 0	Month 3	12	8	2.58397	0.00976696	0.0512765	ns
x1_00_300_0386m_z	value	Month 0	Month 4	12	8	1.96771	0.0491013	0.171854	ns
x1_00_300_0386m_z	value	Month 0	Month 5	12	8	2.00015	0.0454845	0.171854	ns
x1_00_300_0386m_z	value	Month 0	Month 6	12	6	3.06944	0.00214457	0.022518	*
x1_00_300_0386m_z	value	Month 1	Month 2	8	8	-0.222066	0.824263	0.865476	ns
x1_00_300_0386m_z	value	Month 1	Month 3	8	8	-0.444132	0.656947	0.811523	ns
x1_00_300_0386m_z	value	Month 1	Month 4	8	8	-1.0067	0.31408	0.689902	ns
x1_00_300_0386m_z	value	Month 1	Month 5	8	8	-0.97709	0.328525	0.689902	ns
x1_00_300_0386m_z	value	Month 1	Month 6	8	6	0.246712	0.805131	0.865476	ns
x1_00_300_0386m_z	value	Month 2	Month 3	8	8	-0.222066	0.824263	0.865476	ns
x1_00_300_0386m_z	value	Month 2	Month 4	8	8	-0.784633	0.432669	0.78791	ns
x1_00_300_0386m_z	value	Month 2	Month 5	8	8	-0.755024	0.450235	0.78791	ns
x1_00_300_0386m_z	value	Month 2	Month 6	8	6	0.452305	0.651049	0.811523	ns
x1_00_300_0386m_z	value	Month 3	Month 4	8	8	-0.562567	0.57373	0.811523	ns
x1_00_300_0386m_z	value	Month 3	Month 5	8	8	-0.532958	0.594063	0.811523	ns
x1_00_300_0386m_z	value	Month 3	Month 6	8	6	0.657898	0.510604	0.811523	ns
x1_00_300_0386m_z	value	Month 4	Month 5	8	8	0.0296088	0.976379	0.976379	ns
x1_00_300_0386m_z	value	Month 4	Month 6	8	6	1.17873	0.238504	0.6552	ns
x1_00_300_0386m_z	value	Month 5	Month 6	8	6	1.15132	0.2496	0.6552	ns
x8_60_480_3082m_z	value	Month 0	Month 1	12	8	-1.54606	0.12209	0.233082	ns
x8_60_480_3082m_z	value	Month 0	Month 2	12	8	-4.04354	5.26505e-05	0.000476989	***
x8_60_480_3082m_z	value	Month 0	Month 3	12	8	-3.97867	6.93021e-05	0.000476989	***
x8_60_480_3082m_z	value	Month 0	Month 4	12	8	-3.9138	9.08551e-05	0.000476989	***
x8_60_480_3082m_z	value	Month 0	Month 5	12	8	-4.22193	2.42219e-05	0.000476989	***
x8_60_480_3082m_z	value	Month 0	Month 6	12	6	-3.54318	0.000395325	0.00166037	**
x8_60_480_3082m_z	value	Month 1	Month 2	8	8	-2.27988	0.022615	0.067845	ns
x8_60_480_3082m_z	value	Month 1	Month 3	8	8	-2.22066	0.0263741	0.0692319	ns
x8_60_480_3082m_z	value	Month 1	Month 4	8	8	-2.16144	0.0306613	0.0715429	ns
x8_60_480_3082m_z	value	Month 1	Month 5	8	8	-2.44272	0.0145768	0.0510189	ns
x8_60_480_3082m_z	value	Month 1	Month 6	8	6	-1.97369	0.0484166	0.101675	ns
x8_60_480_3082m_z	value	Month 2	Month 3	8	8	0.0592176	0.952779	0.978131	ns
x8_60_480_3082m_z	value	Month 2	Month 4	8	8	0.118435	0.905723	0.978131	ns
x8_60_480_3082m_z	value	Month 2	Month 5	8	8	-0.162848	0.870638	0.978131	ns
x8_60_480_3082m_z	value	Month 2	Month 6	8	6	0.137062	0.890982	0.978131	ns
x8_60_480_3082m_z	value	Month 3	Month 4	8	8	0.0592176	0.952779	0.978131	ns
x8_60_480_3082m_z	value	Month 3	Month 5	8	8	-0.222066	0.824263	0.978131	ns
x8_60_480_3082m_z	value	Month 3	Month 6	8	6	0.0822372	0.934458	0.978131	ns
x8_60_480_3082m_z	value	Month 4	Month 5	8	8	-0.281283	0.778493	0.978131	ns
x8_60_480_3082m_z	value	Month 4	Month 6	8	6	0.0274124	0.978131	0.978131	ns
x8_60_480_3082m_z	value	Month 5	Month 6	8	6	0.28783	0.773477	0.978131	ns
x2_78_352_1617m_z	value	Month 0	Month 1	12	8	4.48141	7.4152e-06	5.19064e-05	****
x2_78_352_1617m_z	value	Month 0	Month 2	12	8	3.99489	6.47253e-05	0.000339808	***
x2_78_352_1617m_z	value	Month 0	Month 3	12	8	2.00015	0.0454845	0.086834	ns
x2_78_352_1617m_z	value	Month 0	Month 4	12	8	2.37315	0.0176373	0.0462978	*
x2_78_352_1617m_z	value	Month 0	Month 5	12	8	4.7571	1.9639e-06	2.06209e-05	****
x2_78_352_1617m_z	value	Month 0	Month 6	12	6	4.80649	1.53601e-06	2.06209e-05	****
x2_78_352_1617m_z	value	Month 1	Month 2	8	8	-0.444132	0.656947	0.73786	ns
x2_78_352_1617m_z	value	Month 1	Month 3	8	8	-2.26507	0.0235082	0.0548526	ns
x2_78_352_1617m_z	value	Month 1	Month 4	8	8	-1.92457	0.054283	0.0949953	ns
x2_78_352_1617m_z	value	Month 1	Month 5	8	8	0.251675	0.801293	0.801293	ns
x2_78_352_1617m_z	value	Month 1	Month 6	8	6	0.662467	0.507672	0.627125	ns
x2_78_352_1617m_z	value	Month 2	Month 3	8	8	-1.82094	0.0686159	0.110841	ns
x2_78_352_1617m_z	value	Month 2	Month 4	8	8	-1.48044	0.138756	0.208134	ns
x2_78_352_1617m_z	value	Month 2	Month 5	8	8	0.695807	0.48655	0.627125	ns
x2_78_352_1617m_z	value	Month 2	Month 6	8	6	1.07365	0.282978	0.39617	ns
x2_78_352_1617m_z	value	Month 3	Month 4	8	8	0.340501	0.733479	0.770153	ns
x2_78_352_1617m_z	value	Month 3	Month 5	8	8	2.51675	0.0118444	0.0414554	*
x2_78_352_1617m_z	value	Month 3	Month 6	8	6	2.75952	0.00578871	0.0243126	*
x2_78_352_1617m_z	value	Month 4	Month 5	8	8	2.17625	0.0295369	0.0620274	ns
x2_78_352_1617m_z	value	Month 4	Month 6	8	6	2.44427	0.0145144	0.0435433	*
x2_78_352_1617m_z	value	Month 5	Month 6	8	6	0.429461	0.667588	0.73786	ns
x7_67_452_2769m_z	value	Month 0	Month 1	12	8	-2.77318	0.00555122	0.0194293	*
x7_67_452_2769m_z	value	Month 0	Month 2	12	8	-3.82731	0.000129553	0.000544123	***
x7_67_452_2769m_z	value	Month 0	Month 3	12	8	-4.08679	4.37392e-05	0.000544123	***
x7_67_452_2769m_z	value	Month 0	Month 4	12	8	-3.94083	8.12007e-05	0.000544123	***
x7_67_452_2769m_z	value	Month 0	Month 5	12	8	-3.84352	0.00012128	0.000544123	***
x7_67_452_2769m_z	value	Month 0	Month 6	12	6	-3.84914	0.000118532	0.000544123	***
x7_67_452_2769m_z	value	Month 1	Month 2	8	8	-0.962286	0.335906	0.641275	ns
x7_67_452_2769m_z	value	Month 1	Month 3	8	8	-1.19916	0.230467	0.604977	ns
x7_67_452_2769m_z	value	Month 1	Month 4	8	8	-1.06592	0.286461	0.641275	ns
x7_67_452_2769m_z	value	Month 1	Month 5	8	8	-0.97709	0.328525	0.641275	ns
x7_67_452_2769m_z	value	Month 1	Month 6	8	6	-1.21985	0.222521	0.604977	ns
x7_67_452_2769m_z	value	Month 2	Month 3	8	8	-0.23687	0.812757	0.975681	ns
x7_67_452_2769m_z	value	Month 2	Month 4	8	8	-0.103631	0.917462	0.975681	ns
x7_67_452_2769m_z	value	Month 2	Month 5	8	8	-0.0148044	0.988188	0.988188	ns
x7_67_452_2769m_z	value	Month 2	Month 6	8	6	-0.328949	0.742194	0.975681	ns
x7_67_452_2769m_z	value	Month 3	Month 4	8	8	0.13324	0.894004	0.975681	ns
x7_67_452_2769m_z	value	Month 3	Month 5	8	8	0.222066	0.824263	0.975681	ns
x7_67_452_2769m_z	value	Month 3	Month 6	8	6	-0.10965	0.912687	0.975681	ns
x7_67_452_2769m_z	value	Month 4	Month 5	8	8	0.0888264	0.92922	0.975681	ns
x7_67_452_2769m_z	value	Month 4	Month 6	8	6	-0.233005	0.815757	0.975681	ns
x7_67_452_2769m_z	value	Month 5	Month 6	8	6	-0.315243	0.752577	0.975681	ns
x1_30_227_0665m_z	value	Month 0	Month 1	12	8	-0.329754	0.741586	0.819648	ns
x1_30_227_0665m_z	value	Month 0	Month 2	12	8	3.83812	0.000123981	0.00147641	**
x1_30_227_0665m_z	value	Month 0	Month 3	12	8	1.2109	0.225934	0.296538	ns
x1_30_227_0665m_z	value	Month 0	Month 4	12	8	2.03799	0.0415513	0.0872577	ns
x1_30_227_0665m_z	value	Month 0	Month 5	12	8	2.3299	0.0198114	0.052005	ns
x1_30_227_0665m_z	value	Month 0	Month 6	12	6	3.63201	0.000281221	0.00147641	**
x1_30_227_0665m_z	value	Month 1	Month 2	8	8	3.80473	0.000141959	0.00147641	**
x1_30_227_0665m_z	value	Month 1	Month 3	8	8	1.40642	0.1596	0.236	ns
x1_30_227_0665m_z	value	Month 1	Month 4	8	8	2.16144	0.0306613	0.0715429	ns
x1_30_227_0665m_z	value	Month 1	Month 5	8	8	2.42792	0.0151857	0.052005	ns
x1_30_227_0665m_z	value	Month 1	Month 6	8	6	3.64128	0.000271284	0.00147641	**
x1_30_227_0665m_z	value	Month 2	Month 3	8	8	-2.39831	0.0164708	0.052005	ns
x1_30_227_0665m_z	value	Month 2	Month 4	8	8	-1.64329	0.100323	0.176695	ns
x1_30_227_0665m_z	value	Month 2	Month 5	8	8	-1.37681	0.168571	0.236	ns
x1_30_227_0665m_z	value	Month 2	Month 6	8	6	0.118787	0.905444	0.905444	ns
x1_30_227_0665m_z	value	Month 3	Month 4	8	8	0.755024	0.450235	0.525274	ns
x1_30_227_0665m_z	value	Month 3	Month 5	8	8	1.0215	0.307016	0.379255	ns
x1_30_227_0665m_z	value	Month 3	Month 6	8	6	2.33919	0.0193255	0.052005	ns
x1_30_227_0665m_z	value	Month 4	Month 5	8	8	0.266479	0.78987	0.829364	ns
x1_30_227_0665m_z	value	Month 4	Month 6	8	6	1.64018	0.100969	0.176695	ns
x1_30_227_0665m_z	value	Month 5	Month 6	8	6	1.39346	0.163479	0.236	ns
x1_42_445_1915m_z	value	Month 0	Month 1	12	8	4.33545	1.45461e-05	0.000152734	***
x1_42_445_1915m_z	value	Month 0	Month 2	12	8	4.07597	4.58223e-05	0.000320756	***
x1_42_445_1915m_z	value	Month 0	Month 3	12	8	2.22719	0.0259346	0.0907711	ns
x1_42_445_1915m_z	value	Month 0	Month 4	12	8	4.54628	5.46029e-06	0.000114666	***
x1_42_445_1915m_z	value	Month 0	Month 5	12	8	2.30828	0.0209838	0.0881318	ns
x1_42_445_1915m_z	value	Month 0	Month 6	12	6	2.3687	0.0178506	0.0881318	ns
x1_42_445_1915m_z	value	Month 1	Month 2	8	8	-0.23687	0.812757	0.889753	ns
x1_42_445_1915m_z	value	Month 1	Month 3	8	8	-1.92457	0.054283	0.12666	ns
x1_42_445_1915m_z	value	Month 1	Month 4	8	8	0.192457	0.847384	0.889753	ns
x1_42_445_1915m_z	value	Month 1	Month 5	8	8	-1.85055	0.0642344	0.134892	ns
x1_42_445_1915m_z	value	Month 1	Month 6	8	6	-1.47113	0.141255	0.211883	ns
x1_42_445_1915m_z	value	Month 2	Month 3	8	8	-1.6877	0.0914687	0.172195	ns
x1_42_445_1915m_z	value	Month 2	Month 4	8	8	0.429327	0.667685	0.876337	ns
x1_42_445_1915m_z	value	Month 2	Month 5	8	8	-1.61368	0.106597	0.172195	ns
x1_42_445_1915m_z	value	Month 2	Month 6	8	6	-1.25183	0.210631	0.294883	ns
x1_42_445_1915m_z	value	Month 3	Month 4	8	8	2.11703	0.0342574	0.102772	ns
x1_42_445_1915m_z	value	Month 3	Month 5	8	8	0.074022	0.940993	0.940993	ns
x1_42_445_1915m_z	value	Month 3	Month 6	8	6	0.310674	0.756048	0.889753	ns
x1_42_445_1915m_z	value	Month 4	Month 5	8	8	-2.04301	0.0410518	0.107761	ns
x1_42_445_1915m_z	value	Month 4	Month 6	8	6	-1.64931	0.0990835	0.172195	ns
x1_42_445_1915m_z	value	Month 5	Month 6	8	6	0.242143	0.808669	0.889753	ns
x1_17_320_1276m_z	value	Month 0	Month 1	12	8	0.870334	0.384118	0.537765	ns
x1_17_320_1276m_z	value	Month 0	Month 2	12	8	4.64899	3.33567e-06	3.50246e-05	****
x1_17_320_1276m_z	value	Month 0	Month 3	12	8	3.85434	0.000116044	0.00081231	***
x1_17_320_1276m_z	value	Month 0	Month 4	12	8	4.68142	2.8489e-06	3.50246e-05	****
x1_17_320_1276m_z	value	Month 0	Month 5	12	8	3.43268	0.00059764	0.00209174	**
x1_17_320_1276m_z	value	Month 0	Month 6	12	6	3.13853	0.00169797	0.0050939	**
x1_17_320_1276m_z	value	Month 1	Month 2	8	8	3.44942	0.000561784	0.00209174	**
x1_17_320_1276m_z	value	Month 1	Month 3	8	8	2.72401	0.00644949	0.0169299	*
x1_17_320_1276m_z	value	Month 1	Month 4	8	8	3.47903	0.000503227	0.00209174	**
x1_17_320_1276m_z	value	Month 1	Month 5	8	8	2.33909	0.0193306	0.0451046	*
x1_17_320_1276m_z	value	Month 1	Month 6	8	6	2.17015	0.0299955	0.0629906	ns
x1_17_320_1276m_z	value	Month 2	Month 3	8	8	-0.725415	0.468197	0.578361	ns
x1_17_320_1276m_z	value	Month 2	Month 4	8	8	0.0296088	0.976379	0.996355	ns
x1_17_320_1276m_z	value	Month 2	Month 5	8	8	-1.11033	0.266857	0.459181	ns
x1_17_320_1276m_z	value	Month 2	Month 6	8	6	-1.0234	0.30612	0.459181	ns
x1_17_320_1276m_z	value	Month 3	Month 4	8	8	0.755024	0.450235	0.578361	ns
x1_17_320_1276m_z	value	Month 3	Month 5	8	8	-0.384914	0.700301	0.801309	ns
x1_17_320_1276m_z	value	Month 3	Month 6	8	6	-0.351793	0.724994	0.801309	ns
x1_17_320_1276m_z	value	Month 4	Month 5	8	8	-1.13994	0.254312	0.459181	ns
x1_17_320_1276m_z	value	Month 4	Month 6	8	6	-1.05081	0.293346	0.459181	ns
x1_17_320_1276m_z	value	Month 5	Month 6	8	6	0.00456874	0.996355	0.996355	ns
x4_61_144_0450m_z	value	Month 0	Month 1	12	8	3.65973	0.000252484	0.00265109	**
x4_61_144_0450m_z	value	Month 0	Month 2	12	8	1.03251	0.301834	0.487578	ns
x4_61_144_0450m_z	value	Month 0	Month 3	12	8	0.659508	0.50957	0.629469	ns
x4_61_144_0450m_z	value	Month 0	Month 4	12	8	0.189203	0.849934	0.849934	ns
x4_61_144_0450m_z	value	Month 0	Month 5	12	8	-0.556797	0.577666	0.673943	ns
x4_61_144_0450m_z	value	Month 0	Month 6	12	6	1.75679	0.0789539	0.236862	ns
x4_61_144_0450m_z	value	Month 1	Month 2	8	8	-2.39831	0.0164708	0.0691775	ns
x4_61_144_0450m_z	value	Month 1	Month 3	8	8	-2.73881	0.00616615	0.0323723	*
x4_61_144_0450m_z	value	Month 1	Month 4	8	8	-3.16814	0.00153417	0.0107392	*
x4_61_144_0450m_z	value	Month 1	Month 5	8	8	-3.84914	0.000118532	0.00248917	**
x4_61_144_0450m_z	value	Month 1	Month 6	8	6	-1.46656	0.142495	0.308337	ns
x4_61_144_0450m_z	value	Month 2	Month 3	8	8	-0.340501	0.733479	0.770153	ns
x4_61_144_0450m_z	value	Month 2	Month 4	8	8	-0.769828	0.441402	0.629469	ns
x4_61_144_0450m_z	value	Month 2	Month 5	8	8	-1.45083	0.146827	0.308337	ns
x4_61_144_0450m_z	value	Month 2	Month 6	8	6	0.753841	0.450945	0.629469	ns
x4_61_144_0450m_z	value	Month 3	Month 4	8	8	-0.429327	0.667685	0.737968	ns
x4_61_144_0450m_z	value	Month 3	Month 5	8	8	-1.11033	0.266857	0.487578	ns
x4_61_144_0450m_z	value	Month 3	Month 6	8	6	1.06908	0.285032	0.487578	ns
x4_61_144_0450m_z	value	Month 4	Month 5	8	8	-0.681002	0.49587	0.629469	ns
x4_61_144_0450m_z	value	Month 4	Month 6	8	6	1.46656	0.142495	0.308337	ns
x4_61_144_0450m_z	value	Month 5	Month 6	8	6	2.09705	0.0359892	0.125962	ns
x4_14_839_4589m_z	value	Month 0	Month 1	12	8	1.61633	0.106022	0.202406	ns
x4_14_839_4589m_z	value	Month 0	Month 2	12	8	3.41647	0.000634396	0.00266446	**
x4_14_839_4589m_z	value	Month 0	Month 3	12	8	4.01651	5.90665e-05	0.000413465	***
x4_14_839_4589m_z	value	Month 0	Month 4	12	8	4.42194	9.78165e-06	0.000102707	***
x4_14_839_4589m_z	value	Month 0	Month 5	12	8	4.48681	7.22961e-06	0.000102707	***
x4_14_839_4589m_z	value	Month 0	Month 6	12	6	3.42475	0.000615366	0.00266446	**
x4_14_839_4589m_z	value	Month 1	Month 2	8	8	1.64329	0.100323	0.202406	ns
x4_14_839_4589m_z	value	Month 1	Month 3	8	8	2.19105	0.0284482	0.0746764	ns
x4_14_839_4589m_z	value	Month 1	Month 4	8	8	2.56116	0.0104323	0.031297	*
x4_14_839_4589m_z	value	Month 1	Month 5	8	8	2.62038	0.00878324	0.0307413	*
x4_14_839_4589m_z	value	Month 1	Month 6	8	6	1.80465	0.0711294	0.165969	ns
x4_14_839_4589m_z	value	Month 2	Month 3	8	8	0.547763	0.583855	0.76631	ns
x4_14_839_4589m_z	value	Month 2	Month 4	8	8	0.917872	0.358686	0.579415	ns
x4_14_839_4589m_z	value	Month 2	Month 5	8	8	0.97709	0.328525	0.574918	ns
x4_14_839_4589m_z	value	Month 2	Month 6	8	6	0.283262	0.776976	0.858763	ns
x4_14_839_4589m_z	value	Month 3	Month 4	8	8	0.37011	0.711301	0.829851	ns
x4_14_839_4589m_z	value	Month 3	Month 5	8	8	0.429327	0.667685	0.824787	ns
x4_14_839_4589m_z	value	Month 3	Month 6	8	6	-0.223868	0.82286	0.864003	ns
x4_14_839_4589m_z	value	Month 4	Month 5	8	8	0.0592176	0.952779	0.952779	ns
x4_14_839_4589m_z	value	Month 4	Month 6	8	6	-0.566523	0.571038	0.76631	ns
x4_14_839_4589m_z	value	Month 5	Month 6	8	6	-0.621348	0.534371	0.76631	ns
x8_48_321_2423m_z	value	Month 0	Month 1	12	8	1.26496	0.205887	0.372293	ns
x8_48_321_2423m_z	value	Month 0	Month 2	12	8	-3.14618	0.00165421	0.0173692	*
x8_48_321_2423m_z	value	Month 0	Month 3	12	8	-0.648696	0.516535	0.602624	ns
x8_48_321_2423m_z	value	Month 0	Month 4	12	8	-1.83257	0.0668671	0.188187	ns
x8_48_321_2423m_z	value	Month 0	Month 5	12	8	-1.80013	0.0718399	0.188187	ns
x8_48_321_2423m_z	value	Month 0	Month 6	12	6	-1.65809	0.0972989	0.204328	ns
x8_48_321_2423m_z	value	Month 1	Month 2	8	8	-4.0268	5.65423e-05	0.00118739	**
x8_48_321_2423m_z	value	Month 1	Month 3	8	8	-1.74692	0.0806515	0.188187	ns
x8_48_321_2423m_z	value	Month 1	Month 4	8	8	-2.82764	0.00468926	0.026993	*
x8_48_321_2423m_z	value	Month 1	Month 5	8	8	-2.79803	0.00514153	0.026993	*
x8_48_321_2423m_z	value	Month 1	Month 6	8	6	-2.60418	0.00920946	0.0386797	*
x8_48_321_2423m_z	value	Month 2	Month 3	8	8	2.27988	0.022615	0.0791525	ns
x8_48_321_2423m_z	value	Month 2	Month 4	8	8	1.19916	0.230467	0.372293	ns
x8_48_321_2423m_z	value	Month 2	Month 5	8	8	1.22876	0.21916	0.372293	ns
x8_48_321_2423m_z	value	Month 2	Month 6	8	6	1.12391	0.261052	0.384834	ns
x8_48_321_2423m_z	value	Month 3	Month 4	8	8	-1.08072	0.279821	0.384834	ns
x8_48_321_2423m_z	value	Month 3	Month 5	8	8	-1.05111	0.293207	0.384834	ns
x8_48_321_2423m_z	value	Month 3	Month 6	8	6	-0.986847	0.323718	0.399887	ns
x8_48_321_2423m_z	value	Month 4	Month 5	8	8	0.0296088	0.976379	0.989064	ns
x8_48_321_2423m_z	value	Month 4	Month 6	8	6	0.0137062	0.989064	0.989064	ns
x8_48_321_2423m_z	value	Month 5	Month 6	8	6	-0.0137062	0.989064	0.989064	ns
x3_31_328_1738n	value	Month 0	Month 1	12	8	1.23793	0.215743	0.411872	ns
x3_31_328_1738n	value	Month 0	Month 2	12	8	0.929798	0.352476	0.493466	ns
x3_31_328_1738n	value	Month 0	Month 3	12	8	2.09745	0.0359537	0.151006	ns
x3_31_328_1738n	value	Month 0	Month 4	12	8	1.65958	0.0969988	0.254622	ns
x3_31_328_1738n	value	Month 0	Month 5	12	8	2.76236	0.00573845	0.0602537	ns
x3_31_328_1738n	value	Month 0	Month 6	12	6	3.64188	0.000270653	0.00568372	**
x3_31_328_1738n	value	Month 1	Month 2	8	8	-0.281283	0.778493	0.778493	ns
x3_31_328_1738n	value	Month 1	Month 3	8	8	0.784633	0.432669	0.567878	ns
x3_31_328_1738n	value	Month 1	Month 4	8	8	0.384914	0.700301	0.735316	ns
x3_31_328_1738n	value	Month 1	Month 5	8	8	1.39161	0.16404	0.344483	ns
x3_31_328_1738n	value	Month 1	Month 6	8	6	2.32549	0.020046	0.105241	ns
x3_31_328_1738n	value	Month 2	Month 3	8	8	1.06592	0.286461	0.471119	ns
x3_31_328_1738n	value	Month 2	Month 4	8	8	0.666198	0.505285	0.624175	ns
x3_31_328_1738n	value	Month 2	Month 5	8	8	1.6729	0.0943477	0.254622	ns
x3_31_328_1738n	value	Month 2	Month 6	8	6	2.5859	0.0097124	0.0679868	ns
x3_31_328_1738n	value	Month 3	Month 4	8	8	-0.399719	0.689364	0.735316	ns
x3_31_328_1738n	value	Month 3	Month 5	8	8	0.60698	0.543864	0.634508	ns
x3_31_328_1738n	value	Month 3	Month 6	8	6	1.59906	0.109808	0.256218	ns
x3_31_328_1738n	value	Month 4	Month 5	8	8	1.0067	0.31408	0.471119	ns
x3_31_328_1738n	value	Month 4	Month 6	8	6	1.96912	0.0489388	0.171286	ns
x3_31_328_1738n	value	Month 5	Month 6	8	6	1.0371	0.299688	0.471119	ns
x1_68_296_0993m_z	value	Month 0	Month 1	12	8	-3.07049	0.00213705	0.0112195	*
x1_68_296_0993m_z	value	Month 0	Month 2	12	8	-2.47045	0.0134943	0.0404829	*
x1_68_296_0993m_z	value	Month 0	Month 3	12	8	-5.51932	3.4031e-08	7.14651e-07	****
x1_68_296_0993m_z	value	Month 0	Month 4	12	8	-3.76784	0.000164664	0.00115265	**
x1_68_296_0993m_z	value	Month 0	Month 5	12	8	-4.85441	1.20747e-06	1.26784e-05	****
x1_68_296_0993m_z	value	Month 0	Month 6	12	6	-2.27988	0.022615	0.0592362	ns
x1_68_296_0993m_z	value	Month 1	Month 2	8	8	0.547763	0.583855	0.645313	ns
x1_68_296_0993m_z	value	Month 1	Month 3	8	8	-2.23546	0.0253869	0.0592362	ns
x1_68_296_0993m_z	value	Month 1	Month 4	8	8	-0.636589	0.524393	0.634508	ns
x1_68_296_0993m_z	value	Month 1	Month 5	8	8	-1.62848	0.103422	0.177448	ns
x1_68_296_0993m_z	value	Month 1	Month 6	8	6	0.484286	0.628183	0.659592	ns
x1_68_296_0993m_z	value	Month 2	Month 3	8	8	-2.78323	0.00538213	0.0226049	*
x1_68_296_0993m_z	value	Month 2	Month 4	8	8	-1.18435	0.236274	0.354411	ns
x1_68_296_0993m_z	value	Month 2	Month 5	8	8	-2.17625	0.0295369	0.0620274	ns
x1_68_296_0993m_z	value	Month 2	Month 6	8	6	-0.0228437	0.981775	0.981775	ns
x1_68_296_0993m_z	value	Month 3	Month 4	8	8	1.59887	0.109848	0.177448	ns
x1_68_296_0993m_z	value	Month 3	Month 5	8	8	0.60698	0.543864	0.634508	ns
x1_68_296_0993m_z	value	Month 3	Month 6	8	6	2.55392	0.0106517	0.0372809	*
x1_68_296_0993m_z	value	Month 4	Month 5	8	8	-0.991894	0.321249	0.421639	ns
x1_68_296_0993m_z	value	Month 4	Month 6	8	6	1.07365	0.282978	0.39617	ns
x1_68_296_0993m_z	value	Month 5	Month 6	8	6	1.99197	0.0463745	0.0885332	ns
x0_97_334_1275m_z	value	Month 0	Month 1	12	8	2.84886	0.00438766	0.0184282	*
x0_97_334_1275m_z	value	Month 0	Month 2	12	8	5.02199	5.11393e-07	1.07392e-05	****
x0_97_334_1275m_z	value	Month 0	Month 3	12	8	3.75703	0.000171941	0.000902691	***
x0_97_334_1275m_z	value	Month 0	Month 4	12	8	3.75703	0.000171941	0.000902691	***
x0_97_334_1275m_z	value	Month 0	Month 5	12	8	4.38951	1.13606e-05	0.000119287	***
x0_97_334_1275m_z	value	Month 0	Month 6	12	6	1.7864	0.074035	0.172748	ns
x0_97_334_1275m_z	value	Month 1	Month 2	8	8	1.98379	0.0472794	0.124108	ns
x0_97_334_1275m_z	value	Month 1	Month 3	8	8	0.829046	0.407078	0.53429	ns
x0_97_334_1275m_z	value	Month 1	Month 4	8	8	0.829046	0.407078	0.53429	ns
x0_97_334_1275m_z	value	Month 1	Month 5	8	8	1.40642	0.1596	0.2793	ns
x0_97_334_1275m_z	value	Month 1	Month 6	8	6	-0.753841	0.450945	0.557049	ns
x0_97_334_1275m_z	value	Month 2	Month 3	8	8	-1.15474	0.248196	0.372294	ns
x0_97_334_1275m_z	value	Month 2	Month 4	8	8	-1.15474	0.248196	0.372294	ns
x0_97_334_1275m_z	value	Month 2	Month 5	8	8	-0.577371	0.563689	0.591873	ns
x0_97_334_1275m_z	value	Month 2	Month 6	8	6	-2.59047	0.00958442	0.0335455	*
x0_97_334_1275m_z	value	Month 3	Month 4	8	8	0	1	1	ns
x0_97_334_1275m_z	value	Month 3	Month 5	8	8	0.577371	0.563689	0.591873	ns
x0_97_334_1275m_z	value	Month 3	Month 6	8	6	-1.52139	0.128162	0.244673	ns
x0_97_334_1275m_z	value	Month 4	Month 5	8	8	0.577371	0.563689	0.591873	ns
x0_97_334_1275m_z	value	Month 4	Month 6	8	6	-1.52139	0.128162	0.244673	ns
x0_97_334_1275m_z	value	Month 5	Month 6	8	6	-2.05593	0.0397892	0.119368	ns
x7_88_337_2370m_z	value	Month 0	Month 1	12	8	3.73	0.000191478	0.00402104	**
x7_88_337_2370m_z	value	Month 0	Month 2	12	8	0.859522	0.390052	0.546073	ns
x7_88_337_2370m_z	value	Month 0	Month 3	12	8	2.984	0.00284505	0.029873	*
x7_88_337_2370m_z	value	Month 0	Month 4	12	8	1.89744	0.0577704	0.173311	ns
x7_88_337_2370m_z	value	Month 0	Month 5	12	8	1.50822	0.131499	0.276147	ns
x7_88_337_2370m_z	value	Month 0	Month 6	12	6	0.947481	0.343394	0.51509	ns
x7_88_337_2370m_z	value	Month 1	Month 2	8	8	-2.62038	0.00878324	0.0614827	ns
x7_88_337_2370m_z	value	Month 1	Month 3	8	8	-0.681002	0.49587	0.612545	ns
x7_88_337_2370m_z	value	Month 1	Month 4	8	8	-1.6729	0.0943477	0.233386	ns
x7_88_337_2370m_z	value	Month 1	Month 5	8	8	-2.0282	0.0425396	0.173311	ns
x7_88_337_2370m_z	value	Month 1	Month 6	8	6	-2.27523	0.0228921	0.120184	ns
x7_88_337_2370m_z	value	Month 2	Month 3	8	8	1.93938	0.0524556	0.173311	ns
x7_88_337_2370m_z	value	Month 2	Month 4	8	8	0.947481	0.343394	0.51509	ns
x7_88_337_2370m_z	value	Month 2	Month 5	8	8	0.592176	0.553733	0.646022	ns
x7_88_337_2370m_z	value	Month 2	Month 6	8	6	0.150768	0.880159	0.880159	ns
x7_88_337_2370m_z	value	Month 3	Month 4	8	8	-0.991894	0.321249	0.51509	ns
x7_88_337_2370m_z	value	Month 3	Month 5	8	8	-1.3472	0.177916	0.339658	ns
x7_88_337_2370m_z	value	Month 3	Month 6	8	6	-1.64474	0.100022	0.233386	ns
x7_88_337_2370m_z	value	Month 4	Month 5	8	8	-0.355305	0.722361	0.758479	ns
x7_88_337_2370m_z	value	Month 4	Month 6	8	6	-0.726429	0.467576	0.612545	ns
x7_88_337_2370m_z	value	Month 5	Month 6	8	6	-0.39748	0.691014	0.758479	ns
x5_86_353_2321m_z	value	Month 0	Month 1	12	8	-2.4272	0.0152157	0.0532549	ns
x5_86_353_2321m_z	value	Month 0	Month 2	12	8	-4.76251	1.912e-06	4.01519e-05	****
x5_86_353_2321m_z	value	Month 0	Month 3	12	8	-2.52451	0.011586	0.0486613	*
x5_86_353_2321m_z	value	Month 0	Month 4	12	8	-4.40573	1.0543e-05	0.000110701	***
x5_86_353_2321m_z	value	Month 0	Month 5	12	8	-3.49755	0.000469548	0.00328683	**
x5_86_353_2321m_z	value	Month 0	Month 6	12	6	-1.54953	0.121255	0.207031	ns
x5_86_353_2321m_z	value	Month 1	Month 2	8	8	-2.13183	0.0330206	0.0866791	ns
x5_86_353_2321m_z	value	Month 1	Month 3	8	8	-0.0888264	0.92922	0.92922	ns
x5_86_353_2321m_z	value	Month 1	Month 4	8	8	-1.80614	0.0708971	0.148884	ns
x5_86_353_2321m_z	value	Month 1	Month 5	8	8	-0.97709	0.328525	0.459934	ns
x5_86_353_2321m_z	value	Month 1	Month 6	8	6	0.616779	0.53738	0.593947	ns
x5_86_353_2321m_z	value	Month 2	Month 3	8	8	2.04301	0.0410518	0.0957876	ns
x5_86_353_2321m_z	value	Month 2	Month 4	8	8	0.325697	0.744654	0.781887	ns
x5_86_353_2321m_z	value	Month 2	Month 5	8	8	1.15474	0.248196	0.372294	ns
x5_86_353_2321m_z	value	Month 2	Month 6	8	6	2.59047	0.00958442	0.0486613	*
x5_86_353_2321m_z	value	Month 3	Month 4	8	8	-1.71731	0.0859226	0.164034	ns
x5_86_353_2321m_z	value	Month 3	Month 5	8	8	-0.888264	0.374399	0.491399	ns
x5_86_353_2321m_z	value	Month 3	Month 6	8	6	0.699016	0.484542	0.565299	ns
x5_86_353_2321m_z	value	Month 4	Month 5	8	8	0.829046	0.407078	0.502861	ns
x5_86_353_2321m_z	value	Month 4	Month 6	8	6	2.28894	0.0220831	0.0662492	ns
x5_86_353_2321m_z	value	Month 5	Month 6	8	6	1.52139	0.128162	0.207031	ns
x3_39_378_2122m_z	value	Month 0	Month 1	12	8	-0.113522	0.909617	0.955098	ns
x3_39_378_2122m_z	value	Month 0	Month 2	12	8	3.53539	0.000407169	0.00142509	**
x3_39_378_2122m_z	value	Month 0	Month 3	12	8	3.55161	0.000382881	0.00142509	**
x3_39_378_2122m_z	value	Month 0	Month 4	12	8	4.476	7.60535e-06	0.000159712	***
x3_39_378_2122m_z	value	Month 0	Month 5	12	8	3.76244	0.000168266	0.00117786	**
x3_39_378_2122m_z	value	Month 0	Month 6	12	6	2.37857	0.0173798	0.0405529	*
x3_39_378_2122m_z	value	Month 1	Month 2	8	8	3.33099	0.000865381	0.00227163	**
x3_39_378_2122m_z	value	Month 1	Month 3	8	8	3.34579	0.000820476	0.00227163	**
x3_39_378_2122m_z	value	Month 1	Month 4	8	8	4.18964	2.79393e-05	0.000293363	***
x3_39_378_2122m_z	value	Month 1	Month 5	8	8	3.53825	0.000402788	0.00142509	**
x3_39_378_2122m_z	value	Month 1	Month 6	8	6	2.29807	0.0215576	0.0452709	*
x3_39_378_2122m_z	value	Month 2	Month 3	8	8	0.0148044	0.988188	0.988188	ns
x3_39_378_2122m_z	value	Month 2	Month 4	8	8	0.858655	0.390531	0.566963	ns
x3_39_378_2122m_z	value	Month 2	Month 5	8	8	0.207262	0.835806	0.936582	ns
x3_39_378_2122m_z	value	Month 2	Month 6	8	6	-0.785822	0.431972	0.566963	ns
x3_39_378_2122m_z	value	Month 3	Month 4	8	8	0.84385	0.398753	0.566963	ns
x3_39_378_2122m_z	value	Month 3	Month 5	8	8	0.192457	0.847384	0.936582	ns
x3_39_378_2122m_z	value	Month 3	Month 6	8	6	-0.799529	0.423984	0.566963	ns
x3_39_378_2122m_z	value	Month 4	Month 5	8	8	-0.651393	0.514793	0.63592	ns
x3_39_378_2122m_z	value	Month 4	Month 6	8	6	-1.58078	0.113928	0.217499	ns
x3_39_378_2122m_z	value	Month 5	Month 6	8	6	-0.977709	0.328218	0.566963	ns
x3_19_369_2126m_z	value	Month 0	Month 1	12	8	0.340565	0.733431	0.744654	ns
x3_19_369_2126m_z	value	Month 0	Month 2	12	8	3.17861	0.00147983	0.0051794	**
x3_19_369_2126m_z	value	Month 0	Month 3	12	8	3.58405	0.000338313	0.00177614	**
x3_19_369_2126m_z	value	Month 0	Month 4	12	8	4.08679	4.37392e-05	0.000459262	***
x3_19_369_2126m_z	value	Month 0	Month 5	12	8	4.44357	8.84792e-06	0.000185806	***
x3_19_369_2126m_z	value	Month 0	Month 6	12	6	2.43779	0.0147773	0.0344805	*
x3_19_369_2126m_z	value	Month 1	Month 2	8	8	2.59077	0.00957618	0.0251375	*
x3_19_369_2126m_z	value	Month 1	Month 3	8	8	2.96088	0.00306763	0.00920288	**
x3_19_369_2126m_z	value	Month 1	Month 4	8	8	3.41981	0.000626637	0.00263188	**
x3_19_369_2126m_z	value	Month 1	Month 5	8	8	3.74551	0.000180027	0.00126019	**
x3_19_369_2126m_z	value	Month 1	Month 6	8	6	1.96912	0.0489388	0.102771	ns
x3_19_369_2126m_z	value	Month 2	Month 3	8	8	0.37011	0.711301	0.744654	ns
x3_19_369_2126m_z	value	Month 2	Month 4	8	8	0.829046	0.407078	0.57756	ns
x3_19_369_2126m_z	value	Month 2	Month 5	8	8	1.15474	0.248196	0.400932	ns
x3_19_369_2126m_z	value	Month 2	Month 6	8	6	-0.429461	0.667588	0.744654	ns
x3_19_369_2126m_z	value	Month 3	Month 4	8	8	0.458936	0.64628	0.744654	ns
x3_19_369_2126m_z	value	Month 3	Month 5	8	8	0.784633	0.432669	0.57756	ns
x3_19_369_2126m_z	value	Month 3	Month 6	8	6	-0.772116	0.440046	0.57756	ns
x3_19_369_2126m_z	value	Month 4	Month 5	8	8	0.325697	0.744654	0.744654	ns
x3_19_369_2126m_z	value	Month 4	Month 6	8	6	-1.19701	0.231303	0.400932	ns
x3_19_369_2126m_z	value	Month 5	Month 6	8	6	-1.49855	0.133992	0.255802	ns
x7_88_317_2107m_z	value	Month 0	Month 1	12	8	-3.11374	0.00184732	0.0129312	*
x7_88_317_2107m_z	value	Month 0	Month 2	12	8	-4.05435	5.02739e-05	0.000527875	***
x7_88_317_2107m_z	value	Month 0	Month 3	12	8	-1.50822	0.131499	0.214122	ns
x7_88_317_2107m_z	value	Month 0	Month 4	12	8	-4.103	4.07823e-05	0.000527875	***
x7_88_317_2107m_z	value	Month 0	Month 5	12	8	-2.31909	0.0203902	0.0535244	ns
x7_88_317_2107m_z	value	Month 0	Month 6	12	6	-0.513219	0.607798	0.638188	ns
x7_88_317_2107m_z	value	Month 1	Month 2	8	8	-0.858655	0.390531	0.512572	ns
x7_88_317_2107m_z	value	Month 1	Month 3	8	8	1.46563	0.142748	0.214122	ns
x7_88_317_2107m_z	value	Month 1	Month 4	8	8	-0.903068	0.36649	0.512572	ns
x7_88_317_2107m_z	value	Month 1	Month 5	8	8	0.725415	0.468197	0.517481	ns
x7_88_317_2107m_z	value	Month 1	Month 6	8	6	2.15644	0.0310491	0.0724479	ns
x7_88_317_2107m_z	value	Month 2	Month 3	8	8	2.32429	0.02011	0.0535244	ns
x7_88_317_2107m_z	value	Month 2	Month 4	8	8	-0.0444132	0.964575	0.964575	ns
x7_88_317_2107m_z	value	Month 2	Month 5	8	8	1.58407	0.113178	0.214122	ns
x7_88_317_2107m_z	value	Month 2	Month 6	8	6	2.9514	0.00316334	0.013286	*
x7_88_317_2107m_z	value	Month 3	Month 4	8	8	-2.3687	0.0178506	0.0535244	ns
x7_88_317_2107m_z	value	Month 3	Month 5	8	8	-0.74022	0.459167	0.517481	ns
x7_88_317_2107m_z	value	Month 3	Month 6	8	6	0.799529	0.423984	0.517481	ns
x7_88_317_2107m_z	value	Month 4	Month 5	8	8	1.62848	0.103422	0.214122	ns
x7_88_317_2107m_z	value	Month 4	Month 6	8	6	2.99252	0.00276683	0.013286	*
x7_88_317_2107m_z	value	Month 5	Month 6	8	6	1.48484	0.137587	0.214122	ns
x7_74_301_2160m_z	value	Month 0	Month 1	12	8	-3.90839	9.29118e-05	0.000487787	***
x7_74_301_2160m_z	value	Month 0	Month 2	12	8	-4.39492	1.10816e-05	0.000116357	***
x7_74_301_2160m_z	value	Month 0	Month 3	12	8	-2.74074	0.00613009	0.0257464	*
x7_74_301_2160m_z	value	Month 0	Month 4	12	8	-4.57331	4.80086e-06	0.000100818	***
x7_74_301_2160m_z	value	Month 0	Month 5	12	8	-3.95705	7.58824e-05	0.000487787	***
x7_74_301_2160m_z	value	Month 0	Month 6	12	6	-2.50688	0.0121803	0.042631	*
x7_74_301_2160m_z	value	Month 1	Month 2	8	8	-0.444132	0.656947	0.804258	ns
x7_74_301_2160m_z	value	Month 1	Month 3	8	8	1.06592	0.286461	0.488944	ns
x7_74_301_2160m_z	value	Month 1	Month 4	8	8	-0.60698	0.543864	0.75302	ns
x7_74_301_2160m_z	value	Month 1	Month 5	8	8	-0.0444132	0.964575	0.996355	ns
x7_74_301_2160m_z	value	Month 1	Month 6	8	6	0.982278	0.325963	0.488944	ns
x7_74_301_2160m_z	value	Month 2	Month 3	8	8	1.51005	0.131031	0.305739	ns
x7_74_301_2160m_z	value	Month 2	Month 4	8	8	-0.162848	0.870638	0.962284	ns
x7_74_301_2160m_z	value	Month 2	Month 5	8	8	0.399719	0.689364	0.804258	ns
x7_74_301_2160m_z	value	Month 2	Month 6	8	6	1.39346	0.163479	0.343307	ns
x7_74_301_2160m_z	value	Month 3	Month 4	8	8	-1.6729	0.0943477	0.283043	ns
x7_74_301_2160m_z	value	Month 3	Month 5	8	8	-1.11033	0.266857	0.488944	ns
x7_74_301_2160m_z	value	Month 3	Month 6	8	6	-0.00456874	0.996355	0.996355	ns
x7_74_301_2160m_z	value	Month 4	Month 5	8	8	0.562567	0.57373	0.75302	ns
x7_74_301_2160m_z	value	Month 4	Month 6	8	6	1.54423	0.122532	0.305739	ns
x7_74_301_2160m_z	value	Month 5	Month 6	8	6	1.0234	0.30612	0.488944	ns
x2_98_343_1288m_z	value	Month 0	Month 1	12	8	-0.389218	0.697115	0.96164	ns
x2_98_343_1288m_z	value	Month 0	Month 2	12	8	3.64892	0.00026335	0.000921725	***
x2_98_343_1288m_z	value	Month 0	Month 3	12	8	3.69757	0.000217675	0.000921725	***
x2_98_343_1288m_z	value	Month 0	Month 4	12	8	3.74622	0.000179519	0.000921725	***
x2_98_343_1288m_z	value	Month 0	Month 5	12	8	3.40565	0.000660057	0.00173265	**
x2_98_343_1288m_z	value	Month 0	Month 6	12	6	1.14487	0.252262	0.378393	ns
x2_98_343_1288m_z	value	Month 1	Month 2	8	8	3.68629	0.000227543	0.000921725	***
x2_98_343_1288m_z	value	Month 1	Month 3	8	8	3.73071	0.000190943	0.000921725	***
x2_98_343_1288m_z	value	Month 1	Month 4	8	8	3.77512	0.00015993	0.000921725	***
x2_98_343_1288m_z	value	Month 1	Month 5	8	8	3.46423	0.000531755	0.00159527	**
x2_98_343_1288m_z	value	Month 1	Month 6	8	6	1.3889	0.164865	0.26632	ns
x2_98_343_1288m_z	value	Month 2	Month 3	8	8	0.0444132	0.964575	0.964575	ns
x2_98_343_1288m_z	value	Month 2	Month 4	8	8	0.0888264	0.92922	0.964575	ns
x2_98_343_1288m_z	value	Month 2	Month 5	8	8	-0.222066	0.824263	0.96164	ns
x2_98_343_1288m_z	value	Month 2	Month 6	8	6	-2.02395	0.0429753	0.0820438	ns
x2_98_343_1288m_z	value	Month 3	Month 4	8	8	0.0444132	0.964575	0.964575	ns
x2_98_343_1288m_z	value	Month 3	Month 5	8	8	-0.266479	0.78987	0.96164	ns
x2_98_343_1288m_z	value	Month 3	Month 6	8	6	-2.06507	0.0389165	0.0817247	ns
x2_98_343_1288m_z	value	Month 4	Month 5	8	8	-0.310892	0.755883	0.96164	ns
x2_98_343_1288m_z	value	Month 4	Month 6	8	6	-2.10619	0.0351881	0.0817247	ns
x2_98_343_1288m_z	value	Month 5	Month 6	8	6	-1.81836	0.0690097	0.120767	ns
x1_15_827_2660m_z	value	Month 0	Month 1	12	8	0.264884	0.791099	0.830654	ns
x1_15_827_2660m_z	value	Month 0	Month 2	12	8	2.34071	0.019247	0.0449097	*
x1_15_827_2660m_z	value	Month 0	Month 3	12	8	3.42728	0.000609666	0.0025606	**
x1_15_827_2660m_z	value	Month 0	Month 4	12	8	3.13536	0.00171641	0.00600743	**
x1_15_827_2660m_z	value	Month 0	Month 5	12	8	4.17328	3.00248e-05	0.000630522	***
x1_15_827_2660m_z	value	Month 0	Month 6	12	6	3.98732	6.68248e-05	0.00070166	***
x1_15_827_2660m_z	value	Month 1	Month 2	8	8	1.89496	0.0580974	0.122005	ns
x1_15_827_2660m_z	value	Month 1	Month 3	8	8	2.88686	0.00389111	0.0116733	*
x1_15_827_2660m_z	value	Month 1	Month 4	8	8	2.62038	0.00878324	0.023056	*
x1_15_827_2660m_z	value	Month 1	Month 5	8	8	3.56786	0.00035991	0.00251937	**
x1_15_827_2660m_z	value	Month 1	Month 6	8	6	3.46767	0.000524992	0.0025606	**
x1_15_827_2660m_z	value	Month 2	Month 3	8	8	0.991894	0.321249	0.480751	ns
x1_15_827_2660m_z	value	Month 2	Month 4	8	8	0.725415	0.468197	0.578361	ns
x1_15_827_2660m_z	value	Month 2	Month 5	8	8	1.6729	0.0943477	0.165108	ns
x1_15_827_2660m_z	value	Month 2	Month 6	8	6	1.71328	0.0866618	0.165108	ns
x1_15_827_2660m_z	value	Month 3	Month 4	8	8	-0.266479	0.78987	0.830654	ns
x1_15_827_2660m_z	value	Month 3	Month 5	8	8	0.681002	0.49587	0.578515	ns
x1_15_827_2660m_z	value	Month 3	Month 6	8	6	0.79496	0.426637	0.559961	ns
x1_15_827_2660m_z	value	Month 4	Month 5	8	8	0.947481	0.343394	0.480751	ns
x1_15_827_2660m_z	value	Month 4	Month 6	8	6	1.04167	0.297564	0.48068	ns
x1_15_827_2660m_z	value	Month 5	Month 6	8	6	0.164474	0.869358	0.869358	ns
x1_68_357_1405m_z	value	Month 0	Month 1	12	8	-0.156768	0.875428	0.919199	ns
x1_68_357_1405m_z	value	Month 0	Month 2	12	8	4.27058	1.94963e-05	0.000409423	***
x1_68_357_1405m_z	value	Month 0	Month 3	12	8	3.73541	0.000187411	0.000983908	***
x1_68_357_1405m_z	value	Month 0	Month 4	12	8	3.75163	0.000175692	0.000983908	***
x1_68_357_1405m_z	value	Month 0	Month 5	12	8	3.08671	0.00202384	0.00607151	**
x1_68_357_1405m_z	value	Month 0	Month 6	12	6	1.77653	0.0756461	0.144415	ns
x1_68_357_1405m_z	value	Month 1	Month 2	8	8	4.0416	5.30878e-05	0.000557422	***
x1_68_357_1405m_z	value	Month 1	Month 3	8	8	3.55305	0.000380786	0.00133275	**
x1_68_357_1405m_z	value	Month 1	Month 4	8	8	3.56786	0.00035991	0.00133275	**
x1_68_357_1405m_z	value	Month 1	Month 5	8	8	2.96088	0.00306763	0.00805252	**
x1_68_357_1405m_z	value	Month 1	Month 6	8	6	1.77724	0.0755291	0.144415	ns
x1_68_357_1405m_z	value	Month 2	Month 3	8	8	-0.488545	0.625164	0.702599	ns
x1_68_357_1405m_z	value	Month 2	Month 4	8	8	-0.473741	0.635685	0.702599	ns
x1_68_357_1405m_z	value	Month 2	Month 5	8	8	-1.08072	0.279821	0.419732	ns
x1_68_357_1405m_z	value	Month 2	Month 6	8	6	-1.96456	0.0494656	0.11542	ns
x1_68_357_1405m_z	value	Month 3	Month 4	8	8	0.0148044	0.988188	0.988188	ns
x1_68_357_1405m_z	value	Month 3	Month 5	8	8	-0.592176	0.553733	0.684023	ns
x1_68_357_1405m_z	value	Month 3	Month 6	8	6	-1.51225	0.13047	0.210759	ns
x1_68_357_1405m_z	value	Month 4	Month 5	8	8	-0.60698	0.543864	0.684023	ns
x1_68_357_1405m_z	value	Month 4	Month 6	8	6	-1.52596	0.12702	0.210759	ns
x1_68_357_1405m_z	value	Month 5	Month 6	8	6	-0.964003	0.335044	0.469062	ns
x2_01_252_0450m_z	value	Month 0	Month 1	12	8	2.21638	0.0266656	0.304147	ns
x2_01_252_0450m_z	value	Month 0	Month 2	12	8	1.3082	0.190804	0.500861	ns
x2_01_252_0450m_z	value	Month 0	Month 3	12	8	1.56768	0.116955	0.478801	ns
x2_01_252_0450m_z	value	Month 0	Month 4	12	8	2.18394	0.0289664	0.304147	ns
x2_01_252_0450m_z	value	Month 0	Month 5	12	8	0.64329	0.520036	0.708725	ns
x2_01_252_0450m_z	value	Month 0	Month 6	12	6	0.473741	0.635685	0.741632	ns
x2_01_252_0450m_z	value	Month 1	Month 2	8	8	-0.829046	0.407078	0.708725	ns
x2_01_252_0450m_z	value	Month 1	Month 3	8	8	-0.592176	0.553733	0.708725	ns
x2_01_252_0450m_z	value	Month 1	Month 4	8	8	-0.0296088	0.976379	0.976379	ns
x2_01_252_0450m_z	value	Month 1	Month 5	8	8	-1.43603	0.150995	0.478801	ns
x2_01_252_0450m_z	value	Month 1	Month 6	8	6	-1.43458	0.151406	0.478801	ns
x2_01_252_0450m_z	value	Month 2	Month 3	8	8	0.23687	0.812757	0.898311	ns
x2_01_252_0450m_z	value	Month 2	Month 4	8	8	0.799437	0.424037	0.708725	ns
x2_01_252_0450m_z	value	Month 2	Month 5	8	8	-0.60698	0.543864	0.708725	ns
x2_01_252_0450m_z	value	Month 2	Month 6	8	6	-0.667035	0.50475	0.708725	ns
x2_01_252_0450m_z	value	Month 3	Month 4	8	8	0.562567	0.57373	0.708725	ns
x2_01_252_0450m_z	value	Month 3	Month 5	8	8	-0.84385	0.398753	0.708725	ns
x2_01_252_0450m_z	value	Month 3	Month 6	8	6	-0.886335	0.375437	0.708725	ns
x2_01_252_0450m_z	value	Month 4	Month 5	8	8	-1.40642	0.1596	0.478801	ns
x2_01_252_0450m_z	value	Month 4	Month 6	8	6	-1.40717	0.159377	0.478801	ns
x2_01_252_0450m_z	value	Month 5	Month 6	8	6	-0.105081	0.916312	0.962127	ns
x7_74_319_2267m_z	value	Month 0	Month 1	12	8	-3.09752	0.00195145	0.0102451	*
x7_74_319_2267m_z	value	Month 0	Month 2	12	8	-5.44905	5.06405e-08	1.06345e-06	****
x7_74_319_2267m_z	value	Month 0	Month 3	12	8	-2.25422	0.0241824	0.0668237	ns
x7_74_319_2267m_z	value	Month 0	Month 4	12	8	-4.65439	3.24935e-06	3.41182e-05	****
x7_74_319_2267m_z	value	Month 0	Month 5	12	8	-3.92461	8.687e-05	0.00060809	***
x7_74_319_2267m_z	value	Month 0	Month 6	12	6	-1.88509	0.0594173	0.113433	ns
x7_74_319_2267m_z	value	Month 1	Month 2	8	8	-2.14664	0.0318222	0.0668266	ns
x7_74_319_2267m_z	value	Month 1	Month 3	8	8	0.769828	0.441402	0.517481	ns
x7_74_319_2267m_z	value	Month 1	Month 4	8	8	-1.42122	0.155252	0.229655	ns
x7_74_319_2267m_z	value	Month 1	Month 5	8	8	-0.755024	0.450235	0.517481	ns
x7_74_319_2267m_z	value	Month 1	Month 6	8	6	0.872628	0.382866	0.502511	ns
x7_74_319_2267m_z	value	Month 2	Month 3	8	8	2.91647	0.00354022	0.0148261	*
x7_74_319_2267m_z	value	Month 2	Month 4	8	8	0.725415	0.468197	0.517481	ns
x7_74_319_2267m_z	value	Month 2	Month 5	8	8	1.39161	0.16404	0.229655	ns
x7_74_319_2267m_z	value	Month 2	Month 6	8	6	2.86003	0.00423603	0.0148261	*
x7_74_319_2267m_z	value	Month 3	Month 4	8	8	-2.19105	0.0284482	0.0668237	ns
x7_74_319_2267m_z	value	Month 3	Month 5	8	8	-1.52485	0.127296	0.205632	ns
x7_74_319_2267m_z	value	Month 3	Month 6	8	6	0.159906	0.872955	0.872955	ns
x7_74_319_2267m_z	value	Month 4	Month 5	8	8	0.666198	0.505285	0.530549	ns
x7_74_319_2267m_z	value	Month 4	Month 6	8	6	2.18842	0.0286387	0.0668237	ns
x7_74_319_2267m_z	value	Month 5	Month 6	8	6	1.57164	0.116033	0.203058	ns
x7_07_379_2473m_z	value	Month 0	Month 1	12	8	0.248667	0.803619	0.889753	ns
x7_07_379_2473m_z	value	Month 0	Month 2	12	8	-2.81642	0.00485618	0.053986	ns
x7_07_379_2473m_z	value	Month 0	Month 3	12	8	0.0216232	0.982749	0.982749	ns
x7_07_379_2473m_z	value	Month 0	Month 4	12	8	-2.08664	0.0369208	0.0969171	ns
x7_07_379_2473m_z	value	Month 0	Month 5	12	8	-2.29747	0.0215923	0.0906875	ns
x7_07_379_2473m_z	value	Month 0	Month 6	12	6	-1.67783	0.09338	0.178271	ns
x7_07_379_2473m_z	value	Month 1	Month 2	8	8	-2.79803	0.00514153	0.053986	ns
x7_07_379_2473m_z	value	Month 1	Month 3	8	8	-0.207262	0.835806	0.889753	ns
x7_07_379_2473m_z	value	Month 1	Month 4	8	8	-2.13183	0.0330206	0.0969171	ns
x7_07_379_2473m_z	value	Month 1	Month 5	8	8	-2.32429	0.02011	0.0906875	ns
x7_07_379_2473m_z	value	Month 1	Month 6	8	6	-1.76353	0.0778108	0.163403	ns
x7_07_379_2473m_z	value	Month 2	Month 3	8	8	2.59077	0.00957618	0.0670332	ns
x7_07_379_2473m_z	value	Month 2	Month 4	8	8	0.666198	0.505285	0.757927	ns
x7_07_379_2473m_z	value	Month 2	Month 5	8	8	0.473741	0.635685	0.889753	ns
x7_07_379_2473m_z	value	Month 2	Month 6	8	6	0.826941	0.40827	0.659514	ns
x7_07_379_2473m_z	value	Month 3	Month 4	8	8	-1.92457	0.054283	0.12666	ns
x7_07_379_2473m_z	value	Month 3	Month 5	8	8	-2.11703	0.0342574	0.0969171	ns
x7_07_379_2473m_z	value	Month 3	Month 6	8	6	-1.57164	0.116033	0.203058	ns
x7_07_379_2473m_z	value	Month 4	Month 5	8	8	-0.192457	0.847384	0.889753	ns
x7_07_379_2473m_z	value	Month 4	Month 6	8	6	0.210162	0.833541	0.889753	ns
x7_07_379_2473m_z	value	Month 5	Month 6	8	6	0.388342	0.697763	0.889753	ns
x3_08_272_1606m_z	value	Month 0	Month 1	12	8	0.383812	0.701118	0.77492	ns
x3_08_272_1606m_z	value	Month 0	Month 2	12	8	4.63277	3.60804e-06	5.58792e-05	****
x3_08_272_1606m_z	value	Month 0	Month 3	12	8	3.57864	0.000345387	0.00145063	**
x3_08_272_1606m_z	value	Month 0	Month 4	12	8	4.55168	5.32183e-06	5.58792e-05	****
x3_08_272_1606m_z	value	Month 0	Month 5	12	8	3.40025	0.000673247	0.00235636	**
x3_08_272_1606m_z	value	Month 0	Month 6	12	6	2.27988	0.022615	0.0527683	ns
x3_08_272_1606m_z	value	Month 1	Month 2	8	8	3.87875	0.000104994	0.000734959	***
x3_08_272_1606m_z	value	Month 1	Month 3	8	8	2.91647	0.00354022	0.0106207	*
x3_08_272_1606m_z	value	Month 1	Month 4	8	8	3.80473	0.000141959	0.000745287	***
x3_08_272_1606m_z	value	Month 1	Month 5	8	8	2.75362	0.00589407	0.0154719	*
x3_08_272_1606m_z	value	Month 1	Month 6	8	6	1.78638	0.0740385	0.141346	ns
x3_08_272_1606m_z	value	Month 2	Month 3	8	8	-0.962286	0.335906	0.462493	ns
x3_08_272_1606m_z	value	Month 2	Month 4	8	8	-0.074022	0.940993	0.940993	ns
x3_08_272_1606m_z	value	Month 2	Month 5	8	8	-1.12513	0.260532	0.42086	ns
x3_08_272_1606m_z	value	Month 2	Month 6	8	6	-1.80465	0.0711294	0.141346	ns
x3_08_272_1606m_z	value	Month 3	Month 4	8	8	0.888264	0.374399	0.462493	ns
x3_08_272_1606m_z	value	Month 3	Month 5	8	8	-0.162848	0.870638	0.91417	ns
x3_08_272_1606m_z	value	Month 3	Month 6	8	6	-0.913747	0.36085	0.462493	ns
x3_08_272_1606m_z	value	Month 4	Month 5	8	8	-1.05111	0.293207	0.439811	ns
x3_08_272_1606m_z	value	Month 4	Month 6	8	6	-1.73612	0.0825427	0.14445	ns
x3_08_272_1606m_z	value	Month 5	Month 6	8	6	-0.762979	0.445476	0.519722	ns
x0_97_258_1103m_z	value	Month 0	Month 1	12	8	4.476	7.60535e-06	7.98562e-05	****
x0_97_258_1103m_z	value	Month 0	Month 2	12	8	4.70305	2.56308e-06	5.38247e-05	****
x0_97_258_1103m_z	value	Month 0	Month 3	12	8	3.82731	0.000129553	0.000726368	***
x0_97_258_1103m_z	value	Month 0	Month 4	12	8	3.81109	0.000138356	0.000726368	***
x0_97_258_1103m_z	value	Month 0	Month 5	12	8	2.33531	0.0195275	0.0585824	ns
x0_97_258_1103m_z	value	Month 0	Month 6	12	6	1.30279	0.192648	0.288971	ns
x0_97_258_1103m_z	value	Month 1	Month 2	8	8	0.207262	0.835806	0.877596	ns
x0_97_258_1103m_z	value	Month 1	Month 3	8	8	-0.592176	0.553733	0.612021	ns
x0_97_258_1103m_z	value	Month 1	Month 4	8	8	-0.60698	0.543864	0.612021	ns
x0_97_258_1103m_z	value	Month 1	Month 5	8	8	-1.95418	0.0506799	0.0967526	ns
x0_97_258_1103m_z	value	Month 1	Month 6	8	6	-2.57677	0.00997293	0.0349052	*
x0_97_258_1103m_z	value	Month 2	Month 3	8	8	-0.799437	0.424037	0.546934	ns
x0_97_258_1103m_z	value	Month 2	Month 4	8	8	-0.814242	0.415507	0.546934	ns
x0_97_258_1103m_z	value	Month 2	Month 5	8	8	-2.16144	0.0306613	0.0804858	ns
x0_97_258_1103m_z	value	Month 2	Month 6	8	6	-2.76865	0.00562885	0.0236412	*
x0_97_258_1103m_z	value	Month 3	Month 4	8	8	-0.0148044	0.988188	0.988188	ns
x0_97_258_1103m_z	value	Month 3	Month 5	8	8	-1.362	0.173197	0.287403	ns
x0_97_258_1103m_z	value	Month 3	Month 6	8	6	-2.02852	0.0425074	0.0922411	ns
x0_97_258_1103m_z	value	Month 4	Month 5	8	8	-1.3472	0.177916	0.287403	ns
x0_97_258_1103m_z	value	Month 4	Month 6	8	6	-2.01481	0.0439243	0.0922411	ns
x0_97_258_1103m_z	value	Month 5	Month 6	8	6	-0.767547	0.442756	0.546934	ns
x2_47_452_1785m_z	value	Month 0	Month 1	12	8	2.52451	0.011586	0.0486613	*
x2_47_452_1785m_z	value	Month 0	Month 2	12	8	4.76251	1.912e-06	4.01519e-05	****
x2_47_452_1785m_z	value	Month 0	Month 3	12	8	2.26503	0.0235108	0.0705325	ns
x2_47_452_1785m_z	value	Month 0	Month 4	12	8	3.48134	0.00049892	0.00523866	**
x2_47_452_1785m_z	value	Month 0	Month 5	12	8	3.1732	0.00150766	0.00791522	**
x2_47_452_1785m_z	value	Month 0	Month 6	12	6	3.26684	0.00108757	0.00761296	**
x2_47_452_1785m_z	value	Month 1	Month 2	8	8	2.04301	0.0410518	0.107761	ns
x2_47_452_1785m_z	value	Month 1	Month 3	8	8	-0.23687	0.812757	0.853395	ns
x2_47_452_1785m_z	value	Month 1	Month 4	8	8	0.873459	0.382413	0.53429	ns
x2_47_452_1785m_z	value	Month 1	Month 5	8	8	0.592176	0.553733	0.684023	ns
x2_47_452_1785m_z	value	Month 1	Month 6	8	6	0.890903	0.372981	0.53429	ns
x2_47_452_1785m_z	value	Month 2	Month 3	8	8	-2.27988	0.022615	0.0705325	ns
x2_47_452_1785m_z	value	Month 2	Month 4	8	8	-1.16955	0.242183	0.467096	ns
x2_47_452_1785m_z	value	Month 2	Month 5	8	8	-1.45083	0.146827	0.342596	ns
x2_47_452_1785m_z	value	Month 2	Month 6	8	6	-1.00055	0.317043	0.512146	ns
x2_47_452_1785m_z	value	Month 3	Month 4	8	8	1.11033	0.266857	0.467096	ns
x2_47_452_1785m_z	value	Month 3	Month 5	8	8	0.829046	0.407078	0.53429	ns
x2_47_452_1785m_z	value	Month 3	Month 6	8	6	1.1102	0.266912	0.467096	ns
x2_47_452_1785m_z	value	Month 4	Month 5	8	8	-0.281283	0.778493	0.853395	ns
x2_47_452_1785m_z	value	Month 4	Month 6	8	6	0.0822372	0.934458	0.934458	ns
x2_47_452_1785m_z	value	Month 5	Month 6	8	6	0.342655	0.731858	0.853395	ns
x7_00_341_2681m_z	value	Month 0	Month 1	12	8	4.31923	1.56571e-05	0.0001644	***
x7_00_341_2681m_z	value	Month 0	Month 2	12	8	1.70823	0.0875931	0.204384	ns
x7_00_341_2681m_z	value	Month 0	Month 3	12	8	4.33545	1.45461e-05	0.0001644	***
x7_00_341_2681m_z	value	Month 0	Month 4	12	8	3.8165	0.000135361	0.000947526	***
x7_00_341_2681m_z	value	Month 0	Month 5	12	8	3.13536	0.00171641	0.00901115	**
x7_00_341_2681m_z	value	Month 0	Month 6	12	6	2.29962	0.02147	0.06441	ns
x7_00_341_2681m_z	value	Month 1	Month 2	8	8	-2.38351	0.0171485	0.0600199	ns
x7_00_341_2681m_z	value	Month 1	Month 3	8	8	0.0148044	0.988188	0.988188	ns
x7_00_341_2681m_z	value	Month 1	Month 4	8	8	-0.458936	0.64628	0.678594	ns
x7_00_341_2681m_z	value	Month 1	Month 5	8	8	-1.08072	0.279821	0.39175	ns
x7_00_341_2681m_z	value	Month 1	Month 6	8	6	-1.52139	0.128162	0.244673	ns
x7_00_341_2681m_z	value	Month 2	Month 3	8	8	2.39831	0.0164708	0.0600199	ns
x7_00_341_2681m_z	value	Month 2	Month 4	8	8	1.92457	0.054283	0.142493	ns
x7_00_341_2681m_z	value	Month 2	Month 5	8	8	1.30279	0.192648	0.337133	ns
x7_00_341_2681m_z	value	Month 2	Month 6	8	6	0.68531	0.493148	0.647257	ns
x7_00_341_2681m_z	value	Month 3	Month 4	8	8	-0.473741	0.635685	0.678594	ns
x7_00_341_2681m_z	value	Month 3	Month 5	8	8	-1.09553	0.273287	0.39175	ns
x7_00_341_2681m_z	value	Month 3	Month 6	8	6	-1.53509	0.12476	0.244673	ns
x7_00_341_2681m_z	value	Month 4	Month 5	8	8	-0.621785	0.534084	0.65975	ns
x7_00_341_2681m_z	value	Month 4	Month 6	8	6	-1.0965	0.272862	0.39175	ns
x7_00_341_2681m_z	value	Month 5	Month 6	8	6	-0.520836	0.602481	0.678594	ns
x5_19_439_2315m_z	value	Month 0	Month 1	12	8	0.297319	0.766223	0.864626	ns
x5_19_439_2315m_z	value	Month 0	Month 2	12	8	-2.73533	0.00623168	0.0436218	*
x5_19_439_2315m_z	value	Month 0	Month 3	12	8	-0.221638	0.824596	0.865826	ns
x5_19_439_2315m_z	value	Month 0	Month 4	12	8	-0.967638	0.333225	0.745559	ns
x5_19_439_2315m_z	value	Month 0	Month 5	12	8	0.718971	0.472159	0.801021	ns
x5_19_439_2315m_z	value	Month 0	Month 6	12	6	-0.276349	0.78228	0.864626	ns
x5_19_439_2315m_z	value	Month 1	Month 2	8	8	-2.76842	0.00563285	0.0436218	*
x5_19_439_2315m_z	value	Month 1	Month 3	8	8	-0.473741	0.635685	0.834336	ns
x5_19_439_2315m_z	value	Month 1	Month 4	8	8	-1.15474	0.248196	0.651514	ns
x5_19_439_2315m_z	value	Month 1	Month 5	8	8	0.384914	0.700301	0.864626	ns
x5_19_439_2315m_z	value	Month 1	Month 6	8	6	-0.50713	0.612064	0.834336	ns
x5_19_439_2315m_z	value	Month 2	Month 3	8	8	2.29468	0.0217514	0.114195	ns
x5_19_439_2315m_z	value	Month 2	Month 4	8	8	1.61368	0.106597	0.370932	ns
x5_19_439_2315m_z	value	Month 2	Month 5	8	8	3.15334	0.00161416	0.0338974	*
x5_19_439_2315m_z	value	Month 2	Month 6	8	6	2.05593	0.0397892	0.167115	ns
x5_19_439_2315m_z	value	Month 3	Month 4	8	8	-0.681002	0.49587	0.801021	ns
x5_19_439_2315m_z	value	Month 3	Month 5	8	8	0.858655	0.390531	0.745559	ns
x5_19_439_2315m_z	value	Month 3	Month 6	8	6	-0.068531	0.945363	0.945363	ns
x5_19_439_2315m_z	value	Month 4	Month 5	8	8	1.53966	0.123644	0.370932	ns
x5_19_439_2315m_z	value	Month 4	Month 6	8	6	0.561954	0.574147	0.834336	ns
x5_19_439_2315m_z	value	Month 5	Month 6	8	6	-0.863491	0.387868	0.745559	ns
x2_01_613_3296m_z	value	Month 0	Month 1	12	8	2.26503	0.0235108	0.0822879	ns
x2_01_613_3296m_z	value	Month 0	Month 2	12	8	3.46512	0.000529999	0.00556499	**
x2_01_613_3296m_z	value	Month 0	Month 3	12	8	2.88129	0.00396049	0.0207926	*
x2_01_613_3296m_z	value	Month 0	Month 4	12	8	4.21112	2.54109e-05	0.00053363	***
x2_01_613_3296m_z	value	Month 0	Month 5	12	8	3.05968	0.00221571	0.01551	*
x2_01_613_3296m_z	value	Month 0	Month 6	12	6	1.37187	0.170103	0.395309	ns
x2_01_613_3296m_z	value	Month 1	Month 2	8	8	1.09553	0.273287	0.439811	ns
x2_01_613_3296m_z	value	Month 1	Month 3	8	8	0.562567	0.57373	0.656595	ns
x2_01_613_3296m_z	value	Month 1	Month 4	8	8	1.77653	0.0756461	0.226938	ns
x2_01_613_3296m_z	value	Month 1	Month 5	8	8	0.725415	0.468197	0.641675	ns
x2_01_613_3296m_z	value	Month 1	Month 6	8	6	-0.644192	0.519451	0.641675	ns
x2_01_613_3296m_z	value	Month 2	Month 3	8	8	-0.532958	0.594063	0.656595	ns
x2_01_613_3296m_z	value	Month 2	Month 4	8	8	0.681002	0.49587	0.641675	ns
x2_01_613_3296m_z	value	Month 2	Month 5	8	8	-0.37011	0.711301	0.746866	ns
x2_01_613_3296m_z	value	Month 2	Month 6	8	6	-1.65845	0.0972265	0.25522	ns
x2_01_613_3296m_z	value	Month 3	Month 4	8	8	1.21396	0.224763	0.427014	ns
x2_01_613_3296m_z	value	Month 3	Month 5	8	8	0.162848	0.870638	0.870638	ns
x2_01_613_3296m_z	value	Month 3	Month 6	8	6	-1.16503	0.244008	0.427014	ns
x2_01_613_3296m_z	value	Month 4	Month 5	8	8	-1.05111	0.293207	0.439811	ns
x2_01_613_3296m_z	value	Month 4	Month 6	8	6	-2.28894	0.0220831	0.0822879	ns
x2_01_613_3296m_z	value	Month 5	Month 6	8	6	-1.3158	0.188243	0.395309	ns
x1_86_386_0044m_z	value	Month 0	Month 1	12	8	0.275696	0.782782	0.882074	ns
x1_86_386_0044m_z	value	Month 0	Month 2	12	8	3.40565	0.000660057	0.0138612	*
x1_86_386_0044m_z	value	Month 0	Month 3	12	8	0.194609	0.845699	0.887984	ns
x1_86_386_0044m_z	value	Month 0	Month 4	12	8	1.18387	0.236464	0.381981	ns
x1_86_386_0044m_z	value	Month 0	Month 5	12	8	1.78391	0.0744376	0.195399	ns
x1_86_386_0044m_z	value	Month 0	Month 6	12	6	2.83257	0.00461749	0.0242418	*
x1_86_386_0044m_z	value	Month 1	Month 2	8	8	2.85725	0.00427332	0.0242418	*
x1_86_386_0044m_z	value	Month 1	Month 3	8	8	-0.074022	0.940993	0.940993	ns
x1_86_386_0044m_z	value	Month 1	Month 4	8	8	0.829046	0.407078	0.53429	ns
x1_86_386_0044m_z	value	Month 1	Month 5	8	8	1.37681	0.168571	0.295	ns
x1_86_386_0044m_z	value	Month 1	Month 6	8	6	2.38945	0.0168737	0.0590579	ns
x1_86_386_0044m_z	value	Month 2	Month 3	8	8	-2.93127	0.00337579	0.0242418	*
x1_86_386_0044m_z	value	Month 2	Month 4	8	8	-2.0282	0.0425396	0.127619	ns
x1_86_386_0044m_z	value	Month 2	Month 5	8	8	-1.48044	0.138756	0.280306	ns
x1_86_386_0044m_z	value	Month 2	Month 6	8	6	-0.255849	0.798067	0.882074	ns
x1_86_386_0044m_z	value	Month 3	Month 4	8	8	0.903068	0.36649	0.513086	ns
x1_86_386_0044m_z	value	Month 3	Month 5	8	8	1.45083	0.146827	0.280306	ns
x1_86_386_0044m_z	value	Month 3	Month 6	8	6	2.45798	0.0139721	0.0586829	ns
x1_86_386_0044m_z	value	Month 4	Month 5	8	8	0.547763	0.583855	0.721233	ns
x1_86_386_0044m_z	value	Month 4	Month 6	8	6	1.6219	0.104825	0.244591	ns
x1_86_386_0044m_z	value	Month 5	Month 6	8	6	1.11477	0.264948	0.397423	ns
x7_31_361_2370m_z	value	Month 0	Month 1	12	8	-1.81094	0.0701497	0.163683	ns
x7_31_361_2370m_z	value	Month 0	Month 2	12	8	-3.83812	0.000123981	0.0026036	**
x7_31_361_2370m_z	value	Month 0	Month 3	12	8	-1.00007	0.317275	0.475913	ns
x7_31_361_2370m_z	value	Month 0	Month 4	12	8	-3.0759	0.00209868	0.0163709	*
x7_31_361_2370m_z	value	Month 0	Month 5	12	8	-3.04347	0.0023387	0.0163709	*
x7_31_361_2370m_z	value	Month 0	Month 6	12	6	-2.29962	0.02147	0.090174	ns
x7_31_361_2370m_z	value	Month 1	Month 2	8	8	-1.85055	0.0642344	0.163683	ns
x7_31_361_2370m_z	value	Month 1	Month 3	8	8	0.74022	0.459167	0.601032	ns
x7_31_361_2370m_z	value	Month 1	Month 4	8	8	-1.15474	0.248196	0.427994	ns
x7_31_361_2370m_z	value	Month 1	Month 5	8	8	-1.12513	0.260532	0.427994	ns
x7_31_361_2370m_z	value	Month 1	Month 6	8	6	-0.598504	0.549503	0.641087	ns
x7_31_361_2370m_z	value	Month 2	Month 3	8	8	2.59077	0.00957618	0.0502749	ns
x7_31_361_2370m_z	value	Month 2	Month 4	8	8	0.695807	0.48655	0.601032	ns
x7_31_361_2370m_z	value	Month 2	Month 5	8	8	0.725415	0.468197	0.601032	ns
x7_31_361_2370m_z	value	Month 2	Month 6	8	6	1.11477	0.264948	0.427994	ns
x7_31_361_2370m_z	value	Month 3	Month 4	8	8	-1.89496	0.0580974	0.163683	ns
x7_31_361_2370m_z	value	Month 3	Month 5	8	8	-1.86535	0.0621319	0.163683	ns
x7_31_361_2370m_z	value	Month 3	Month 6	8	6	-1.28381	0.199207	0.418334	ns
x7_31_361_2370m_z	value	Month 4	Month 5	8	8	0.0296088	0.976379	0.976379	ns
x7_31_361_2370m_z	value	Month 4	Month 6	8	6	0.47058	0.637941	0.690527	ns
x7_31_361_2370m_z	value	Month 5	Month 6	8	6	0.443167	0.657645	0.690527	ns
x6_49_383_2781m_z	value	Month 0	Month 1	12	8	-0.497334	0.618954	0.722113	ns
x6_49_383_2781m_z	value	Month 0	Month 2	12	8	-3.48134	0.00049892	0.00523866	**
x6_49_383_2781m_z	value	Month 0	Month 3	12	8	-2.00555	0.0449041	0.114228	ns
x6_49_383_2781m_z	value	Month 0	Month 4	12	8	-2.65425	0.00794854	0.0278199	*
x6_49_383_2781m_z	value	Month 0	Month 5	12	8	-3.49755	0.000469548	0.00523866	**
x6_49_383_2781m_z	value	Month 0	Month 6	12	6	-3.06944	0.00214457	0.015012	*
x6_49_383_2781m_z	value	Month 1	Month 2	8	8	-2.72401	0.00644949	0.0270878	*
x6_49_383_2781m_z	value	Month 1	Month 3	8	8	-1.37681	0.168571	0.311353	ns
x6_49_383_2781m_z	value	Month 1	Month 4	8	8	-1.96898	0.0489549	0.114228	ns
x6_49_383_2781m_z	value	Month 1	Month 5	8	8	-2.73881	0.00616615	0.0270878	*
x6_49_383_2781m_z	value	Month 1	Month 6	8	6	-2.42143	0.0154596	0.0463788	*
x6_49_383_2781m_z	value	Month 2	Month 3	8	8	1.3472	0.177916	0.311353	ns
x6_49_383_2781m_z	value	Month 2	Month 4	8	8	0.755024	0.450235	0.630328	ns
x6_49_383_2781m_z	value	Month 2	Month 5	8	8	-0.0148044	0.988188	0.988188	ns
x6_49_383_2781m_z	value	Month 2	Month 6	8	6	0.100512	0.919938	0.965935	ns
x6_49_383_2781m_z	value	Month 3	Month 4	8	8	-0.592176	0.553733	0.684023	ns
x6_49_383_2781m_z	value	Month 3	Month 5	8	8	-1.362	0.173197	0.311353	ns
x6_49_383_2781m_z	value	Month 3	Month 6	8	6	-1.14675	0.251484	0.406243	ns
x6_49_383_2781m_z	value	Month 4	Month 5	8	8	-0.769828	0.441402	0.630328	ns
x6_49_383_2781m_z	value	Month 4	Month 6	8	6	-0.598504	0.549503	0.684023	ns
x6_49_383_2781m_z	value	Month 5	Month 6	8	6	0.114218	0.909065	0.965935	ns
x8_24_324_2654n	value	Month 0	Month 1	12	8	1.26496	0.205887	0.480402	ns
x8_24_324_2654n	value	Month 0	Month 2	12	8	-1.36226	0.173115	0.480402	ns
x8_24_324_2654n	value	Month 0	Month 3	12	8	1.60552	0.108379	0.475347	ns
x8_24_324_2654n	value	Month 0	Month 4	12	8	0.454087	0.649766	0.824667	ns
x8_24_324_2654n	value	Month 0	Month 5	12	8	-0.129739	0.896773	0.941611	ns
x8_24_324_2654n	value	Month 0	Month 6	12	6	0.345436	0.729767	0.835449	ns
x8_24_324_2654n	value	Month 1	Month 2	8	8	-2.39831	0.0164708	0.172944	ns
x8_24_324_2654n	value	Month 1	Month 3	8	8	0.310892	0.755883	0.835449	ns
x8_24_324_2654n	value	Month 1	Month 4	8	8	-0.74022	0.459167	0.68875	ns
x8_24_324_2654n	value	Month 1	Month 5	8	8	-1.27318	0.202955	0.480402	ns
x8_24_324_2654n	value	Month 1	Month 6	8	6	-0.749273	0.453693	0.68875	ns
x8_24_324_2654n	value	Month 2	Month 3	8	8	2.7092	0.00674448	0.141634	ns
x8_24_324_2654n	value	Month 2	Month 4	8	8	1.65809	0.0972989	0.475347	ns
x8_24_324_2654n	value	Month 2	Month 5	8	8	1.12513	0.260532	0.524454	ns
x8_24_324_2654n	value	Month 2	Month 6	8	6	1.47113	0.141255	0.480402	ns
x8_24_324_2654n	value	Month 3	Month 4	8	8	-1.05111	0.293207	0.524454	ns
x8_24_324_2654n	value	Month 3	Month 5	8	8	-1.58407	0.113178	0.475347	ns
x8_24_324_2654n	value	Month 3	Month 6	8	6	-1.0371	0.299688	0.524454	ns
x8_24_324_2654n	value	Month 4	Month 5	8	8	-0.532958	0.594063	0.824667	ns
x8_24_324_2654n	value	Month 4	Month 6	8	6	-0.0639623	0.949	0.949	ns
x8_24_324_2654n	value	Month 5	Month 6	8	6	0.429461	0.667588	0.824667	ns
x3_66_392_2276m_z	value	Month 0	Month 1	12	8	0.0864928	0.931075	0.952779	ns
x3_66_392_2276m_z	value	Month 0	Month 2	12	8	3.18402	0.00145247	0.0043574	**
x3_66_392_2276m_z	value	Month 0	Month 3	12	8	3.6381	0.000274653	0.00144193	**
x3_66_392_2276m_z	value	Month 0	Month 4	12	8	4.48141	7.4152e-06	0.000155719	***
x3_66_392_2276m_z	value	Month 0	Month 5	12	8	3.70297	0.000213087	0.00144193	**
x3_66_392_2276m_z	value	Month 0	Month 6	12	6	2.42792	0.0151857	0.0354332	*
x3_66_392_2276m_z	value	Month 1	Month 2	8	8	2.82764	0.00468926	0.0123093	*
x3_66_392_2276m_z	value	Month 1	Month 3	8	8	3.24216	0.00118626	0.00415193	**
x3_66_392_2276m_z	value	Month 1	Month 4	8	8	4.01199	6.02089e-05	0.000632193	***
x3_66_392_2276m_z	value	Month 1	Month 5	8	8	3.30138	0.000962105	0.00404084	**
x3_66_392_2276m_z	value	Month 1	Month 6	8	6	2.17472	0.0296513	0.0622676	ns
x3_66_392_2276m_z	value	Month 2	Month 3	8	8	0.414523	0.678491	0.749911	ns
x3_66_392_2276m_z	value	Month 2	Month 4	8	8	1.18435	0.236274	0.413479	ns
x3_66_392_2276m_z	value	Month 2	Month 5	8	8	0.473741	0.635685	0.749911	ns
x3_66_392_2276m_z	value	Month 2	Month 6	8	6	-0.443167	0.657645	0.749911	ns
x3_66_392_2276m_z	value	Month 3	Month 4	8	8	0.769828	0.441402	0.617962	ns
x3_66_392_2276m_z	value	Month 3	Month 5	8	8	0.0592176	0.952779	0.952779	ns
x3_66_392_2276m_z	value	Month 3	Month 6	8	6	-0.826941	0.40827	0.612406	ns
x3_66_392_2276m_z	value	Month 4	Month 5	8	8	-0.710611	0.477325	0.62649	ns
x3_66_392_2276m_z	value	Month 4	Month 6	8	6	-1.53966	0.123642	0.236044	ns
x3_66_392_2276m_z	value	Month 5	Month 6	8	6	-0.881766	0.377903	0.610459	ns
x2_16_366_1769m_z	value	Month 0	Month 1	12	8	1.27577	0.202037	0.353565	ns
x2_16_366_1769m_z	value	Month 0	Month 2	12	8	3.88677	0.000101587	0.000926989	***
x2_16_366_1769m_z	value	Month 0	Month 3	12	8	3.7246	0.000195628	0.00102705	**
x2_16_366_1769m_z	value	Month 0	Month 4	12	8	4.53547	5.74763e-06	0.0001207	***
x2_16_366_1769m_z	value	Month 0	Month 5	12	8	3.8219	0.000132427	0.000926989	***
x2_16_366_1769m_z	value	Month 0	Month 6	12	6	2.57596	0.00999609	0.0349863	*
x2_16_366_1769m_z	value	Month 1	Month 2	8	8	2.38351	0.0171485	0.0514456	ns
x2_16_366_1769m_z	value	Month 1	Month 3	8	8	2.23546	0.0253869	0.0592362	ns
x2_16_366_1769m_z	value	Month 1	Month 4	8	8	2.97568	0.00292337	0.0122781	*
x2_16_366_1769m_z	value	Month 1	Month 5	8	8	2.32429	0.02011	0.0527887	ns
x2_16_366_1769m_z	value	Month 1	Month 6	8	6	1.30666	0.191329	0.353565	ns
x2_16_366_1769m_z	value	Month 2	Month 3	8	8	-0.148044	0.882308	0.952779	ns
x2_16_366_1769m_z	value	Month 2	Month 4	8	8	0.592176	0.553733	0.646022	ns
x2_16_366_1769m_z	value	Month 2	Month 5	8	8	-0.0592176	0.952779	0.952779	ns
x2_16_366_1769m_z	value	Month 2	Month 6	8	6	-0.900041	0.368099	0.594621	ns
x2_16_366_1769m_z	value	Month 3	Month 4	8	8	0.74022	0.459167	0.602656	ns
x2_16_366_1769m_z	value	Month 3	Month 5	8	8	0.0888264	0.92922	0.952779	ns
x2_16_366_1769m_z	value	Month 3	Month 6	8	6	-0.762979	0.445476	0.602656	ns
x2_16_366_1769m_z	value	Month 4	Month 5	8	8	-0.651393	0.514793	0.63592	ns
x2_16_366_1769m_z	value	Month 4	Month 6	8	6	-1.44829	0.147536	0.309826	ns
x2_16_366_1769m_z	value	Month 5	Month 6	8	6	-0.845216	0.39799	0.596985	ns
x5_24_434_2209m_z	value	Month 0	Month 1	12	8	-2.01096	0.0443299	0.0846299	ns
x5_24_434_2209m_z	value	Month 0	Month 2	12	8	-5.40039	6.64945e-08	1.39638e-06	****
x5_24_434_2209m_z	value	Month 0	Month 3	12	8	-3.68135	0.000232002	0.00162402	**
x5_24_434_2209m_z	value	Month 0	Month 4	12	8	-5.27066	1.35938e-07	1.42734e-06	****
x5_24_434_2209m_z	value	Month 0	Month 5	12	8	-3.14618	0.00165421	0.00829075	**
x5_24_434_2209m_z	value	Month 0	Month 6	12	6	-2.58583	0.00971437	0.0291431	*
x5_24_434_2209m_z	value	Month 1	Month 2	8	8	-3.09412	0.00197399	0.00829075	**
x5_24_434_2209m_z	value	Month 1	Month 3	8	8	-1.52485	0.127296	0.190944	ns
x5_24_434_2209m_z	value	Month 1	Month 4	8	8	-2.97568	0.00292337	0.0102318	*
x5_24_434_2209m_z	value	Month 1	Month 5	8	8	-1.03631	0.300059	0.393827	ns
x5_24_434_2209m_z	value	Month 1	Month 6	8	6	-0.694448	0.487401	0.568635	ns
x5_24_434_2209m_z	value	Month 2	Month 3	8	8	1.56927	0.116586	0.188331	ns
x5_24_434_2209m_z	value	Month 2	Month 4	8	8	0.118435	0.905723	0.905723	ns
x5_24_434_2209m_z	value	Month 2	Month 5	8	8	2.05781	0.0396083	0.0831774	ns
x5_24_434_2209m_z	value	Month 2	Month 6	8	6	2.17015	0.0299955	0.0787383	ns
x5_24_434_2209m_z	value	Month 3	Month 4	8	8	-1.45083	0.146827	0.205558	ns
x5_24_434_2209m_z	value	Month 3	Month 5	8	8	0.488545	0.625164	0.690971	ns
x5_24_434_2209m_z	value	Month 3	Month 6	8	6	0.717291	0.473194	0.568635	ns
x5_24_434_2209m_z	value	Month 4	Month 5	8	8	1.93938	0.0524556	0.0917973	ns
x5_24_434_2209m_z	value	Month 4	Month 6	8	6	2.0605	0.0393508	0.0831774	ns
x5_24_434_2209m_z	value	Month 5	Month 6	8	6	0.264987	0.79102	0.830571	ns
x2_42_292_1281m_z	value	Month 0	Month 1	12	8	3.03806	0.00238107	0.0100005	*
x2_42_292_1281m_z	value	Month 0	Month 2	12	8	4.51384	6.36633e-06	0.000133693	***
x2_42_292_1281m_z	value	Month 0	Month 3	12	8	2.03258	0.0420949	0.126285	ns
x2_42_292_1281m_z	value	Month 0	Month 4	12	8	3.8165	0.000135361	0.00108003	**
x2_42_292_1281m_z	value	Month 0	Month 5	12	8	3.78406	0.00015429	0.00108003	**
x2_42_292_1281m_z	value	Month 0	Month 6	12	6	3.6024	0.00031529	0.00165527	**
x2_42_292_1281m_z	value	Month 1	Month 2	8	8	1.3472	0.177916	0.339658	ns
x2_42_292_1281m_z	value	Month 1	Month 3	8	8	-0.917872	0.358686	0.6277	ns
x2_42_292_1281m_z	value	Month 1	Month 4	8	8	0.710611	0.477325	0.647779	ns
x2_42_292_1281m_z	value	Month 1	Month 5	8	8	0.681002	0.49587	0.647779	ns
x2_42_292_1281m_z	value	Month 1	Month 6	8	6	0.767547	0.442756	0.647779	ns
x2_42_292_1281m_z	value	Month 2	Month 3	8	8	-2.26507	0.0235082	0.0822789	ns
x2_42_292_1281m_z	value	Month 2	Month 4	8	8	-0.636589	0.524393	0.647779	ns
x2_42_292_1281m_z	value	Month 2	Month 5	8	8	-0.666198	0.505285	0.647779	ns
x2_42_292_1281m_z	value	Month 2	Month 6	8	6	-0.479717	0.631429	0.736667	ns
x2_42_292_1281m_z	value	Month 3	Month 4	8	8	1.62848	0.103422	0.230682	ns
x2_42_292_1281m_z	value	Month 3	Month 5	8	8	1.59887	0.109848	0.230682	ns
x2_42_292_1281m_z	value	Month 3	Month 6	8	6	1.61733	0.105807	0.230682	ns
x2_42_292_1281m_z	value	Month 4	Month 5	8	8	-0.0296088	0.976379	0.976379	ns
x2_42_292_1281m_z	value	Month 4	Month 6	8	6	0.10965	0.912687	0.958322	ns
x2_42_292_1281m_z	value	Month 5	Month 6	8	6	0.137062	0.890982	0.958322	ns
x1_17_363_1386m_z	value	Month 0	Month 1	12	8	-2.74074	0.00613009	0.0214553	*
x1_17_363_1386m_z	value	Month 0	Month 2	12	8	-4.76792	1.86141e-06	3.90897e-05	****
x1_17_363_1386m_z	value	Month 0	Month 3	12	8	-4.07057	4.68987e-05	0.000492437	***
x1_17_363_1386m_z	value	Month 0	Month 4	12	8	-3.94083	8.12007e-05	0.000568405	***
x1_17_363_1386m_z	value	Month 0	Month 5	12	8	-3.08131	0.00206095	0.01082	*
x1_17_363_1386m_z	value	Month 0	Month 6	12	6	-1.11526	0.264737	0.382601	ns
x1_17_363_1386m_z	value	Month 1	Month 2	8	8	-1.85055	0.0642344	0.14988	ns
x1_17_363_1386m_z	value	Month 1	Month 3	8	8	-1.21396	0.224763	0.363079	ns
x1_17_363_1386m_z	value	Month 1	Month 4	8	8	-1.09553	0.273287	0.382601	ns
x1_17_363_1386m_z	value	Month 1	Month 5	8	8	-0.310892	0.755883	0.793677	ns
x1_17_363_1386m_z	value	Month 1	Month 6	8	6	1.28381	0.199207	0.348612	ns
x1_17_363_1386m_z	value	Month 2	Month 3	8	8	0.636589	0.524393	0.579592	ns
x1_17_363_1386m_z	value	Month 2	Month 4	8	8	0.755024	0.450235	0.525274	ns
x1_17_363_1386m_z	value	Month 2	Month 5	8	8	1.53966	0.123644	0.236048	ns
x1_17_363_1386m_z	value	Month 2	Month 6	8	6	2.99709	0.0027257	0.0114479	*
x1_17_363_1386m_z	value	Month 3	Month 4	8	8	0.118435	0.905723	0.905723	ns
x1_17_363_1386m_z	value	Month 3	Month 5	8	8	0.903068	0.36649	0.481018	ns
x1_17_363_1386m_z	value	Month 3	Month 6	8	6	2.40772	0.0160523	0.048157	*
x1_17_363_1386m_z	value	Month 4	Month 5	8	8	0.784633	0.432669	0.525274	ns
x1_17_363_1386m_z	value	Month 4	Month 6	8	6	2.29807	0.0215576	0.0565887	ns
x1_17_363_1386m_z	value	Month 5	Month 6	8	6	1.57164	0.116033	0.236048	ns
x1_73_165_0411m_z	value	Month 0	Month 1	12	8	-1.119	0.26314	0.425072	ns
x1_73_165_0411m_z	value	Month 0	Month 2	12	8	-2.90291	0.00369707	0.0110912	*
x1_73_165_0411m_z	value	Month 0	Month 3	12	8	-3.97326	7.08946e-05	0.000496262	***
x1_73_165_0411m_z	value	Month 0	Month 4	12	8	-4.34626	1.38476e-05	0.0001454	***
x1_73_165_0411m_z	value	Month 0	Month 5	12	8	-3.82731	0.000129553	0.000680154	***
x1_73_165_0411m_z	value	Month 0	Month 6	12	6	-4.64858	3.34229e-06	7.0188e-05	****
x1_73_165_0411m_z	value	Month 1	Month 2	8	8	-1.62848	0.103422	0.197443	ns
x1_73_165_0411m_z	value	Month 1	Month 3	8	8	-2.60557	0.00917206	0.0240767	*
x1_73_165_0411m_z	value	Month 1	Month 4	8	8	-2.94607	0.00321835	0.0110912	*
x1_73_165_0411m_z	value	Month 1	Month 5	8	8	-2.47233	0.0134234	0.0313213	*
x1_73_165_0411m_z	value	Month 1	Month 6	8	6	-3.35802	0.000785028	0.00329712	**
x1_73_165_0411m_z	value	Month 2	Month 3	8	8	-0.97709	0.328525	0.451877	ns
x1_73_165_0411m_z	value	Month 2	Month 4	8	8	-1.31759	0.187641	0.328371	ns
x1_73_165_0411m_z	value	Month 2	Month 5	8	8	-0.84385	0.398753	0.492577	ns
x1_73_165_0411m_z	value	Month 2	Month 6	8	6	-1.85034	0.0642649	0.134956	ns
x1_73_165_0411m_z	value	Month 3	Month 4	8	8	-0.340501	0.733479	0.770153	ns
x1_73_165_0411m_z	value	Month 3	Month 5	8	8	0.13324	0.894004	0.894004	ns
x1_73_165_0411m_z	value	Month 3	Month 6	8	6	-0.945728	0.344287	0.451877	ns
x1_73_165_0411m_z	value	Month 4	Month 5	8	8	0.473741	0.635685	0.702599	ns
x1_73_165_0411m_z	value	Month 4	Month 6	8	6	-0.630485	0.528377	0.61644	ns
x1_73_165_0411m_z	value	Month 5	Month 6	8	6	-1.06908	0.285032	0.427548	ns
x9_17_303_2321m_z	value	Month 0	Month 1	12	8	-3.86515	0.000111022	0.00233147	**
x9_17_303_2321m_z	value	Month 0	Month 2	12	8	-3.28132	0.00103322	0.00723255	**
x9_17_303_2321m_z	value	Month 0	Month 3	12	8	-2.29206	0.0219022	0.0766578	ns
x9_17_303_2321m_z	value	Month 0	Month 4	12	8	-2.63262	0.00847279	0.0444821	*
x9_17_303_2321m_z	value	Month 0	Month 5	12	8	-2.40558	0.0161468	0.0678164	ns
x9_17_303_2321m_z	value	Month 0	Month 6	12	6	-3.46423	0.000531755	0.00558343	**
x9_17_303_2321m_z	value	Month 1	Month 2	8	8	0.532958	0.594063	0.779707	ns
x9_17_303_2321m_z	value	Month 1	Month 3	8	8	1.43603	0.150995	0.452985	ns
x9_17_303_2321m_z	value	Month 1	Month 4	8	8	1.12513	0.260532	0.49738	ns
x9_17_303_2321m_z	value	Month 1	Month 5	8	8	1.3324	0.18273	0.476107	ns
x9_17_303_2321m_z	value	Month 1	Month 6	8	6	0.0593936	0.952639	0.952639	ns
x9_17_303_2321m_z	value	Month 2	Month 3	8	8	0.903068	0.36649	0.592022	ns
x9_17_303_2321m_z	value	Month 2	Month 4	8	8	0.592176	0.553733	0.775226	ns
x9_17_303_2321m_z	value	Month 2	Month 5	8	8	0.799437	0.424037	0.636055	ns
x9_17_303_2321m_z	value	Month 2	Month 6	8	6	-0.43403	0.664267	0.820565	ns
x9_17_303_2321m_z	value	Month 3	Month 4	8	8	-0.310892	0.755883	0.881863	ns
x9_17_303_2321m_z	value	Month 3	Month 5	8	8	-0.103631	0.917462	0.952639	ns
x9_17_303_2321m_z	value	Month 3	Month 6	8	6	-1.27011	0.204046	0.476107	ns
x9_17_303_2321m_z	value	Month 4	Month 5	8	8	0.207262	0.835806	0.923785	ns
x9_17_303_2321m_z	value	Month 4	Month 6	8	6	-0.982278	0.325963	0.570435	ns
x9_17_303_2321m_z	value	Month 5	Month 6	8	6	-1.17416	0.240329	0.49738	ns
x6_39_313_2379m_z	value	Month 0	Month 1	12	8	1.80554	0.0709906	0.298161	ns
x6_39_313_2379m_z	value	Month 0	Month 2	12	8	0.573015	0.566635	0.69996	ns
x6_39_313_2379m_z	value	Month 0	Month 3	12	8	3.08671	0.00202384	0.0425006	*
x6_39_313_2379m_z	value	Month 0	Month 4	12	8	2.61641	0.00888605	0.0933035	ns
x6_39_313_2379m_z	value	Month 0	Month 5	12	8	1.62715	0.103706	0.362971	ns
x6_39_313_2379m_z	value	Month 0	Month 6	12	6	1.25344	0.210046	0.490108	ns
x6_39_313_2379m_z	value	Month 1	Month 2	8	8	-1.12513	0.260532	0.49738	ns
x6_39_313_2379m_z	value	Month 1	Month 3	8	8	1.16955	0.242183	0.49738	ns
x6_39_313_2379m_z	value	Month 1	Month 4	8	8	0.74022	0.459167	0.642833	ns
x6_39_313_2379m_z	value	Month 1	Month 5	8	8	-0.162848	0.870638	0.870638	ns
x6_39_313_2379m_z	value	Month 1	Month 6	8	6	-0.365499	0.714739	0.789975	ns
x6_39_313_2379m_z	value	Month 2	Month 3	8	8	2.29468	0.0217514	0.15226	ns
x6_39_313_2379m_z	value	Month 2	Month 4	8	8	1.86535	0.0621319	0.298161	ns
x6_39_313_2379m_z	value	Month 2	Month 5	8	8	0.962286	0.335906	0.542618	ns
x6_39_313_2379m_z	value	Month 2	Month 6	8	6	0.676173	0.498931	0.654847	ns
x6_39_313_2379m_z	value	Month 3	Month 4	8	8	-0.429327	0.667685	0.778966	ns
x6_39_313_2379m_z	value	Month 3	Month 5	8	8	-1.3324	0.18273	0.479667	ns
x6_39_313_2379m_z	value	Month 3	Month 6	8	6	-1.44829	0.147536	0.442609	ns
x6_39_313_2379m_z	value	Month 4	Month 5	8	8	-0.903068	0.36649	0.549735	ns
x6_39_313_2379m_z	value	Month 4	Month 6	8	6	-1.05081	0.293346	0.513356	ns
x6_39_313_2379m_z	value	Month 5	Month 6	8	6	-0.214731	0.829977	0.870638	ns
x1_40_202_1076m_z	value	Month 0	Month 1	12	8	4.43816	9.07303e-06	0.000190534	***
x1_40_202_1076m_z	value	Month 0	Month 2	12	8	3.49755	0.000469548	0.00493025	**
x1_40_202_1076m_z	value	Month 0	Month 3	12	8	2.00555	0.0449041	0.134712	ns
x1_40_202_1076m_z	value	Month 0	Month 4	12	8	2.94616	0.00321745	0.0168916	*
x1_40_202_1076m_z	value	Month 0	Month 5	12	8	2.54073	0.0110623	0.0464615	*
x1_40_202_1076m_z	value	Month 0	Month 6	12	6	3.35566	0.000791751	0.00554226	**
x1_40_202_1076m_z	value	Month 1	Month 2	8	8	-0.858655	0.390531	0.546743	ns
x1_40_202_1076m_z	value	Month 1	Month 3	8	8	-2.22066	0.0263741	0.0923092	ns
x1_40_202_1076m_z	value	Month 1	Month 4	8	8	-1.362	0.173197	0.330648	ns
x1_40_202_1076m_z	value	Month 1	Month 5	8	8	-1.73211	0.0832533	0.21854	ns
x1_40_202_1076m_z	value	Month 1	Month 6	8	6	-0.644192	0.519451	0.663823	ns
x1_40_202_1076m_z	value	Month 2	Month 3	8	8	-1.362	0.173197	0.330648	ns
x1_40_202_1076m_z	value	Month 2	Month 4	8	8	-0.503349	0.614719	0.690971	ns
x1_40_202_1076m_z	value	Month 2	Month 5	8	8	-0.873459	0.382413	0.546743	ns
x1_40_202_1076m_z	value	Month 2	Month 6	8	6	0.150768	0.880159	0.880159	ns
x1_40_202_1076m_z	value	Month 3	Month 4	8	8	0.858655	0.390531	0.546743	ns
x1_40_202_1076m_z	value	Month 3	Month 5	8	8	0.488545	0.625164	0.690971	ns
x1_40_202_1076m_z	value	Month 3	Month 6	8	6	1.41174	0.158027	0.330648	ns
x1_40_202_1076m_z	value	Month 4	Month 5	8	8	-0.37011	0.711301	0.746866	ns
x1_40_202_1076m_z	value	Month 4	Month 6	8	6	0.616779	0.53738	0.663823	ns
x1_40_202_1076m_z	value	Month 5	Month 6	8	6	0.959434	0.33734	0.546743	ns
x1_53_269_1609m_z	value	Month 0	Month 1	12	8	1.22171	0.221817	0.35832	ns
x1_53_269_1609m_z	value	Month 0	Month 2	12	8	3.93002	8.49399e-05	0.000891869	***
x1_53_269_1609m_z	value	Month 0	Month 3	12	8	3.15158	0.00162389	0.00829075	**
x1_53_269_1609m_z	value	Month 0	Month 4	12	8	4.61115	4.00452e-06	8.40949e-05	****
x1_53_269_1609m_z	value	Month 0	Month 5	12	8	3.34619	0.000819301	0.00573511	**
x1_53_269_1609m_z	value	Month 0	Month 6	12	6	2.72401	0.00644949	0.0225732	*
x1_53_269_1609m_z	value	Month 1	Month 2	8	8	2.47233	0.0134234	0.0402702	*
x1_53_269_1609m_z	value	Month 1	Month 3	8	8	1.76172	0.0781161	0.182271	ns
x1_53_269_1609m_z	value	Month 1	Month 4	8	8	3.09412	0.00197399	0.00829075	**
x1_53_269_1609m_z	value	Month 1	Month 5	8	8	1.93938	0.0524556	0.137696	ns
x1_53_269_1609m_z	value	Month 1	Month 6	8	6	1.48941	0.13638	0.286398	ns
x1_53_269_1609m_z	value	Month 2	Month 3	8	8	-0.710611	0.477325	0.62649	ns
x1_53_269_1609m_z	value	Month 2	Month 4	8	8	0.621785	0.534084	0.65975	ns
x1_53_269_1609m_z	value	Month 2	Month 5	8	8	-0.532958	0.594063	0.693073	ns
x1_53_269_1609m_z	value	Month 2	Month 6	8	6	-0.799529	0.423984	0.593578	ns
x1_53_269_1609m_z	value	Month 3	Month 4	8	8	1.3324	0.18273	0.319778	ns
x1_53_269_1609m_z	value	Month 3	Month 5	8	8	0.177653	0.858996	0.887372	ns
x1_53_269_1609m_z	value	Month 3	Month 6	8	6	-0.141631	0.887372	0.887372	ns
x1_53_269_1609m_z	value	Month 4	Month 5	8	8	-1.15474	0.248196	0.372294	ns
x1_53_269_1609m_z	value	Month 4	Month 6	8	6	-1.37519	0.169073	0.319778	ns
x1_53_269_1609m_z	value	Month 5	Month 6	8	6	-0.306105	0.759525	0.839474	ns
x3_71_268_1291m_z	value	Month 0	Month 1	12	8	2.90291	0.00369707	0.0129398	*
x3_71_268_1291m_z	value	Month 0	Month 2	12	8	4.16787	3.07456e-05	0.000322829	***
x3_71_268_1291m_z	value	Month 0	Month 3	12	8	1.13522	0.256284	0.336373	ns
x3_71_268_1291m_z	value	Month 0	Month 4	12	8	3.00022	0.00269785	0.011331	*
x3_71_268_1291m_z	value	Month 0	Month 5	12	8	3.89218	9.9349e-05	0.000695443	***
x3_71_268_1291m_z	value	Month 0	Month 6	12	6	5.09271	3.52979e-07	7.41255e-06	****
x3_71_268_1291m_z	value	Month 1	Month 2	8	8	1.15474	0.248196	0.336373	ns
x3_71_268_1291m_z	value	Month 1	Month 3	8	8	-1.61368	0.106597	0.186545	ns
x3_71_268_1291m_z	value	Month 1	Month 4	8	8	0.0888264	0.92922	0.92922	ns
x3_71_268_1291m_z	value	Month 1	Month 5	8	8	0.903068	0.36649	0.427571	ns
x3_71_268_1291m_z	value	Month 1	Month 6	8	6	2.26152	0.0237268	0.0553626	ns
x3_71_268_1291m_z	value	Month 2	Month 3	8	8	-2.76842	0.00563285	0.0168986	*
x3_71_268_1291m_z	value	Month 2	Month 4	8	8	-1.06592	0.286461	0.353864	ns
x3_71_268_1291m_z	value	Month 2	Month 5	8	8	-0.251675	0.801293	0.841357	ns
x3_71_268_1291m_z	value	Month 2	Month 6	8	6	1.19244	0.233089	0.336373	ns
x3_71_268_1291m_z	value	Month 3	Month 4	8	8	1.70251	0.0886607	0.169261	ns
x3_71_268_1291m_z	value	Month 3	Month 5	8	8	2.51675	0.0118444	0.0310915	*
x3_71_268_1291m_z	value	Month 3	Month 6	8	6	3.7555	0.000172996	0.000908227	***
x3_71_268_1291m_z	value	Month 4	Month 5	8	8	0.814242	0.415507	0.459244	ns
x3_71_268_1291m_z	value	Month 4	Month 6	8	6	2.17929	0.0293104	0.0615518	ns
x3_71_268_1291m_z	value	Month 5	Month 6	8	6	1.42545	0.154029	0.248815	ns
x2_55_318_0277m_z	value	Month 0	Month 1	12	8	-1.75148	0.0798634	0.139761	ns
x2_55_318_0277m_z	value	Month 0	Month 2	12	8	-2.56235	0.0103967	0.03119	*
x2_55_318_0277m_z	value	Month 0	Month 3	12	8	-4.31383	1.60451e-05	0.000112316	***
x2_55_318_0277m_z	value	Month 0	Month 4	12	8	-4.57331	4.80086e-06	5.0409e-05	****
x2_55_318_0277m_z	value	Month 0	Month 5	12	8	-5.07605	3.85369e-07	8.09275e-06	****
x2_55_318_0277m_z	value	Month 0	Month 6	12	6	-4.08601	4.3885e-05	0.000230396	***
x2_55_318_0277m_z	value	Month 1	Month 2	8	8	-0.74022	0.459167	0.638597	ns
x2_55_318_0277m_z	value	Month 1	Month 3	8	8	-2.33909	0.0193306	0.045678	*
x2_55_318_0277m_z	value	Month 1	Month 4	8	8	-2.57596	0.00999609	0.03119	*
x2_55_318_0277m_z	value	Month 1	Month 5	8	8	-3.0349	0.00240615	0.0101058	*
x2_55_318_0277m_z	value	Month 1	Month 6	8	6	-2.30264	0.021299	0.045678	*
x2_55_318_0277m_z	value	Month 2	Month 3	8	8	-1.59887	0.109848	0.164773	ns
x2_55_318_0277m_z	value	Month 2	Month 4	8	8	-1.83574	0.0663954	0.126755	ns
x2_55_318_0277m_z	value	Month 2	Month 5	8	8	-2.29468	0.0217514	0.045678	*
x2_55_318_0277m_z	value	Month 2	Month 6	8	6	-1.61733	0.105807	0.164773	ns
x2_55_318_0277m_z	value	Month 3	Month 4	8	8	-0.23687	0.812757	0.898311	ns
x2_55_318_0277m_z	value	Month 3	Month 5	8	8	-0.695807	0.48655	0.638597	ns
x2_55_318_0277m_z	value	Month 3	Month 6	8	6	-0.137062	0.890982	0.934458	ns
x2_55_318_0277m_z	value	Month 4	Month 5	8	8	-0.458936	0.64628	0.753993	ns
x2_55_318_0277m_z	value	Month 4	Month 6	8	6	0.0822372	0.934458	0.934458	ns
x2_55_318_0277m_z	value	Month 5	Month 6	8	6	0.50713	0.612064	0.753993	ns
x2_93_334_1407m_z	value	Month 0	Month 1	12	8	4.27058	1.94963e-05	0.000409423	***
x2_93_334_1407m_z	value	Month 0	Month 2	12	8	2.56776	0.0102359	0.0537387	ns
x2_93_334_1407m_z	value	Month 0	Month 3	12	8	0.151362	0.87969	0.919938	ns
x2_93_334_1407m_z	value	Month 0	Month 4	12	8	1.70823	0.0875931	0.229932	ns
x2_93_334_1407m_z	value	Month 0	Month 5	12	8	0.848711	0.396042	0.534473	ns
x2_93_334_1407m_z	value	Month 0	Month 6	12	6	1.45083	0.146827	0.271692	ns
x2_93_334_1407m_z	value	Month 1	Month 2	8	8	-1.55446	0.120074	0.252156	ns
x2_93_334_1407m_z	value	Month 1	Month 3	8	8	-3.76032	0.000169699	0.00178184	**
x2_93_334_1407m_z	value	Month 1	Month 4	8	8	-2.33909	0.0193306	0.0811883	ns
x2_93_334_1407m_z	value	Month 1	Month 5	8	8	-3.12373	0.00178576	0.0125003	*
x2_93_334_1407m_z	value	Month 1	Month 6	8	6	-2.26609	0.0234457	0.08206	ns
x2_93_334_1407m_z	value	Month 2	Month 3	8	8	-2.20585	0.0273942	0.0821825	ns
x2_93_334_1407m_z	value	Month 2	Month 4	8	8	-0.784633	0.432669	0.534473	ns
x2_93_334_1407m_z	value	Month 2	Month 5	8	8	-1.56927	0.116586	0.252156	ns
x2_93_334_1407m_z	value	Month 2	Month 6	8	6	-0.826941	0.40827	0.534473	ns
x2_93_334_1407m_z	value	Month 3	Month 4	8	8	1.42122	0.155252	0.271692	ns
x2_93_334_1407m_z	value	Month 3	Month 5	8	8	0.636589	0.524393	0.587303	ns
x2_93_334_1407m_z	value	Month 3	Month 6	8	6	1.21528	0.224258	0.362263	ns
x2_93_334_1407m_z	value	Month 4	Month 5	8	8	-0.784633	0.432669	0.534473	ns
x2_93_334_1407m_z	value	Month 4	Month 6	8	6	-0.100512	0.919938	0.919938	ns
x2_93_334_1407m_z	value	Month 5	Month 6	8	6	0.625917	0.53137	0.587303	ns
x7_16_335_2215m_z	value	Month 0	Month 1	12	8	-2.33531	0.0195275	0.0507533	ns
x7_16_335_2215m_z	value	Month 0	Month 2	12	8	-5.1247	2.98014e-07	6.25829e-06	****
x7_16_335_2215m_z	value	Month 0	Month 3	12	8	-2.57857	0.00992111	0.0457188	*
x7_16_335_2215m_z	value	Month 0	Month 4	12	8	-4.849	1.24084e-06	1.30288e-05	****
x7_16_335_2215m_z	value	Month 0	Month 5	12	8	-3.53539	0.000407169	0.00285018	**
x7_16_335_2215m_z	value	Month 0	Month 6	12	6	-2.47727	0.0132392	0.0463373	*
x7_16_335_2215m_z	value	Month 1	Month 2	8	8	-2.54636	0.0108854	0.0457188	*
x7_16_335_2215m_z	value	Month 1	Month 3	8	8	-0.222066	0.824263	0.865476	ns
x7_16_335_2215m_z	value	Month 1	Month 4	8	8	-2.29468	0.0217514	0.0507533	ns
x7_16_335_2215m_z	value	Month 1	Month 5	8	8	-1.09553	0.273287	0.382601	ns
x7_16_335_2215m_z	value	Month 1	Month 6	8	6	-0.319811	0.749111	0.865476	ns
x7_16_335_2215m_z	value	Month 2	Month 3	8	8	2.32429	0.02011	0.0507533	ns
x7_16_335_2215m_z	value	Month 2	Month 4	8	8	0.251675	0.801293	0.865476	ns
x7_16_335_2215m_z	value	Month 2	Month 5	8	8	1.45083	0.146827	0.237182	ns
x7_16_335_2215m_z	value	Month 2	Month 6	8	6	2.03766	0.0415844	0.0793883	ns
x7_16_335_2215m_z	value	Month 3	Month 4	8	8	-2.07262	0.0382081	0.0793883	ns
x7_16_335_2215m_z	value	Month 3	Month 5	8	8	-0.873459	0.382413	0.501917	ns
x7_16_335_2215m_z	value	Month 3	Month 6	8	6	-0.114218	0.909065	0.909065	ns
x7_16_335_2215m_z	value	Month 4	Month 5	8	8	1.19916	0.230467	0.345701	ns
x7_16_335_2215m_z	value	Month 4	Month 6	8	6	1.80465	0.0711294	0.124476	ns
x7_16_335_2215m_z	value	Month 5	Month 6	8	6	0.694448	0.487401	0.602084	ns
x7_43_337_2370m_z	value	Month 0	Month 1	12	8	-0.291913	0.770353	0.870397	ns
x7_43_337_2370m_z	value	Month 0	Month 2	12	8	-3.50296	0.000460121	0.00966254	**
x7_43_337_2370m_z	value	Month 0	Month 3	12	8	-0.389218	0.697115	0.870397	ns
x7_43_337_2370m_z	value	Month 0	Month 4	12	8	-2.611	0.00902775	0.0473957	*
x7_43_337_2370m_z	value	Month 0	Month 5	12	8	-2.30287	0.0212861	0.0894016	ns
x7_43_337_2370m_z	value	Month 0	Month 6	12	6	-2.09235	0.0364068	0.10922	ns
x7_43_337_2370m_z	value	Month 1	Month 2	8	8	-2.93127	0.00337579	0.0313384	*
x7_43_337_2370m_z	value	Month 1	Month 3	8	8	-0.0888264	0.92922	0.975681	ns
x7_43_337_2370m_z	value	Month 1	Month 4	8	8	-2.11703	0.0342574	0.10922	ns
x7_43_337_2370m_z	value	Month 1	Month 5	8	8	-1.83574	0.0663954	0.154923	ns
x7_43_337_2370m_z	value	Month 1	Month 6	8	6	-1.69043	0.0909453	0.173623	ns
x7_43_337_2370m_z	value	Month 2	Month 3	8	8	2.84244	0.00447691	0.0313384	*
x7_43_337_2370m_z	value	Month 2	Month 4	8	8	0.814242	0.415507	0.581709	ns
x7_43_337_2370m_z	value	Month 2	Month 5	8	8	1.09553	0.273287	0.441463	ns
x7_43_337_2370m_z	value	Month 2	Month 6	8	6	1.0234	0.30612	0.459181	ns
x7_43_337_2370m_z	value	Month 3	Month 4	8	8	-2.0282	0.0425396	0.111667	ns
x7_43_337_2370m_z	value	Month 3	Month 5	8	8	-1.74692	0.0806515	0.169368	ns
x7_43_337_2370m_z	value	Month 3	Month 6	8	6	-1.60819	0.107793	0.188637	ns
x7_43_337_2370m_z	value	Month 4	Month 5	8	8	0.281283	0.778493	0.870397	ns
x7_43_337_2370m_z	value	Month 4	Month 6	8	6	0.269555	0.787502	0.870397	ns
x7_43_337_2370m_z	value	Month 5	Month 6	8	6	0.00913747	0.992709	0.992709	ns
x1_99_375_1765m_z	value	Month 0	Month 1	12	8	5.93557	2.92829e-09	6.1494e-08	****
x1_99_375_1765m_z	value	Month 0	Month 2	12	8	3.66513	0.00024721	0.00259571	**
x1_99_375_1765m_z	value	Month 0	Month 3	12	8	2.05961	0.0394358	0.0828153	ns
x1_99_375_1765m_z	value	Month 0	Month 4	12	8	3.01644	0.00255765	0.00895177	**
x1_99_375_1765m_z	value	Month 0	Month 5	12	8	2.5137	0.0119473	0.0313617	*
x1_99_375_1765m_z	value	Month 0	Month 6	12	6	3.40501	0.000661615	0.00347348	**
x1_99_375_1765m_z	value	Month 1	Month 2	8	8	-2.07262	0.0382081	0.0828153	ns
x1_99_375_1765m_z	value	Month 1	Month 3	8	8	-3.53825	0.000402788	0.00281952	**
x1_99_375_1765m_z	value	Month 1	Month 4	8	8	-2.66479	0.00770362	0.0231109	*
x1_99_375_1765m_z	value	Month 1	Month 5	8	8	-3.12373	0.00178576	0.00750019	**
x1_99_375_1765m_z	value	Month 1	Month 6	8	6	-1.86404	0.0623155	0.118966	ns
x1_99_375_1765m_z	value	Month 2	Month 3	8	8	-1.46563	0.142748	0.249809	ns
x1_99_375_1765m_z	value	Month 2	Month 4	8	8	-0.592176	0.553733	0.646022	ns
x1_99_375_1765m_z	value	Month 2	Month 5	8	8	-1.05111	0.293207	0.425553	ns
x1_99_375_1765m_z	value	Month 2	Month 6	8	6	0.0548248	0.956278	0.956278	ns
x1_99_375_1765m_z	value	Month 3	Month 4	8	8	0.873459	0.382413	0.501917	ns
x1_99_375_1765m_z	value	Month 3	Month 5	8	8	0.414523	0.678491	0.712416	ns
x1_99_375_1765m_z	value	Month 3	Month 6	8	6	1.41174	0.158027	0.255274	ns
x1_99_375_1765m_z	value	Month 4	Month 5	8	8	-0.458936	0.64628	0.712416	ns
x1_99_375_1765m_z	value	Month 4	Month 6	8	6	0.603073	0.54646	0.646022	ns
x1_99_375_1765m_z	value	Month 5	Month 6	8	6	1.02797	0.303966	0.425553	ns
x1_05_257_1004n	value	Month 0	Month 1	12	8	1.13529	0.256255	0.448446	ns
x1_05_257_1004n	value	Month 0	Month 2	12	8	1.73537	0.0826755	0.181949	ns
x1_05_257_1004n	value	Month 0	Month 3	12	8	-0.194621	0.84569	0.87063	ns
x1_05_257_1004n	value	Month 0	Month 4	12	8	0.956886	0.338625	0.474075	ns
x1_05_257_1004n	value	Month 0	Month 5	12	8	2.0273	0.0426318	0.149211	ns
x1_05_257_1004n	value	Month 0	Month 6	12	6	3.70133	0.000214476	0.00345555	**
x1_05_257_1004n	value	Month 1	Month 2	8	8	0.547796	0.583832	0.681137	ns
x1_05_257_1004n	value	Month 1	Month 3	8	8	-1.21403	0.224734	0.429038	ns
x1_05_257_1004n	value	Month 1	Month 4	8	8	-0.162858	0.87063	0.87063	ns
x1_05_257_1004n	value	Month 1	Month 5	8	8	0.814292	0.415478	0.545315	ns
x1_05_257_1004n	value	Month 1	Month 6	8	6	2.46727	0.0136148	0.0714778	ns
x1_05_257_1004n	value	Month 2	Month 3	8	8	-1.76183	0.0780978	0.181949	ns
x1_05_257_1004n	value	Month 2	Month 4	8	8	-0.710655	0.477298	0.589604	ns
x1_05_257_1004n	value	Month 2	Month 5	8	8	0.266495	0.789858	0.87063	ns
x1_05_257_1004n	value	Month 2	Month 6	8	6	1.96011	0.0499832	0.14995	ns
x1_05_257_1004n	value	Month 3	Month 4	8	8	1.05118	0.293177	0.473594	ns
x1_05_257_1004n	value	Month 3	Month 5	8	8	2.02833	0.0425269	0.149211	ns
x1_05_257_1004n	value	Month 3	Month 6	8	6	3.59125	0.0003291	0.00345555	**
x1_05_257_1004n	value	Month 4	Month 5	8	8	0.97715	0.328495	0.474075	ns
x1_05_257_1004n	value	Month 4	Month 6	8	6	2.61805	0.00884348	0.0619044	ns
x1_05_257_1004n	value	Month 5	Month 6	8	6	1.71338	0.0866425	0.181949	ns
x3_41_350_1323m_z	value	Month 0	Month 1	12	8	-3.18942	0.00142558	0.0148689	*
x3_41_350_1323m_z	value	Month 0	Month 2	12	8	0.135145	0.892497	0.951009	ns
x3_41_350_1323m_z	value	Month 0	Month 3	12	8	-1.98933	0.0466643	0.12566	ns
x3_41_350_1323m_z	value	Month 0	Month 4	12	8	0.0054058	0.995687	0.995687	ns
x3_41_350_1323m_z	value	Month 0	Month 5	12	8	0.97845	0.327852	0.573741	ns
x3_41_350_1323m_z	value	Month 0	Month 6	12	6	0.266479	0.78987	0.951009	ns
x3_41_350_1323m_z	value	Month 1	Month 2	8	8	3.0349	0.00240615	0.0148689	*
x3_41_350_1323m_z	value	Month 1	Month 3	8	8	1.09553	0.273287	0.521729	ns
x3_41_350_1323m_z	value	Month 1	Month 4	8	8	2.91647	0.00354022	0.0148689	*
x3_41_350_1323m_z	value	Month 1	Month 5	8	8	3.80473	0.000141959	0.00298115	**
x3_41_350_1323m_z	value	Month 1	Month 6	8	6	2.94227	0.00325821	0.0148689	*
x3_41_350_1323m_z	value	Month 2	Month 3	8	8	-1.93938	0.0524556	0.12566	ns
x3_41_350_1323m_z	value	Month 2	Month 4	8	8	-0.118435	0.905723	0.951009	ns
x3_41_350_1323m_z	value	Month 2	Month 5	8	8	0.769828	0.441402	0.662102	ns
x3_41_350_1323m_z	value	Month 2	Month 6	8	6	0.132493	0.894594	0.951009	ns
x3_41_350_1323m_z	value	Month 3	Month 4	8	8	1.82094	0.0686159	0.144093	ns
x3_41_350_1323m_z	value	Month 3	Month 5	8	8	2.7092	0.00674448	0.0236057	*
x3_41_350_1323m_z	value	Month 3	Month 6	8	6	1.92801	0.0538544	0.12566	ns
x3_41_350_1323m_z	value	Month 4	Month 5	8	8	0.888264	0.374399	0.604798	ns
x3_41_350_1323m_z	value	Month 4	Month 6	8	6	0.242143	0.808669	0.951009	ns
x3_41_350_1323m_z	value	Month 5	Month 6	8	6	-0.580229	0.56176	0.786464	ns
x8_70_508_3389m_z	value	Month 0	Month 1	12	8	-1.57849	0.114452	0.2185	ns
x8_70_508_3389m_z	value	Month 0	Month 2	12	8	-4.57871	4.67846e-06	9.82476e-05	****
x8_70_508_3389m_z	value	Month 0	Month 3	12	8	-3.71919	0.000199862	0.00104928	**
x8_70_508_3389m_z	value	Month 0	Month 4	12	8	-3.80028	0.000144534	0.00101174	**
x8_70_508_3389m_z	value	Month 0	Month 5	12	8	-4.23815	2.25372e-05	0.00023664	***
x8_70_508_3389m_z	value	Month 0	Month 6	12	6	-3.57279	0.000353193	0.00148341	**
x8_70_508_3389m_z	value	Month 1	Month 2	8	8	-2.73881	0.00616615	0.0215815	*
x8_70_508_3389m_z	value	Month 1	Month 3	8	8	-1.95418	0.0506799	0.106428	ns
x8_70_508_3389m_z	value	Month 1	Month 4	8	8	-2.0282	0.0425396	0.106428	ns
x8_70_508_3389m_z	value	Month 1	Month 5	8	8	-2.42792	0.0151857	0.045557	*
x8_70_508_3389m_z	value	Month 1	Month 6	8	6	-1.97369	0.0484166	0.106428	ns
x8_70_508_3389m_z	value	Month 2	Month 3	8	8	0.784633	0.432669	0.75717	ns
x8_70_508_3389m_z	value	Month 2	Month 4	8	8	0.710611	0.477325	0.771064	ns
x8_70_508_3389m_z	value	Month 2	Month 5	8	8	0.310892	0.755883	0.914654	ns
x8_70_508_3389m_z	value	Month 2	Month 6	8	6	0.561954	0.574147	0.861221	ns
x8_70_508_3389m_z	value	Month 3	Month 4	8	8	-0.074022	0.940993	0.940993	ns
x8_70_508_3389m_z	value	Month 3	Month 5	8	8	-0.473741	0.635685	0.889959	ns
x8_70_508_3389m_z	value	Month 3	Month 6	8	6	-0.164474	0.869358	0.940993	ns
x8_70_508_3389m_z	value	Month 4	Month 5	8	8	-0.399719	0.689364	0.90479	ns
x8_70_508_3389m_z	value	Month 4	Month 6	8	6	-0.0959434	0.923565	0.940993	ns
x8_70_508_3389m_z	value	Month 5	Month 6	8	6	0.274124	0.783989	0.914654	ns
x8_96_305_2132m_z	value	Month 0	Month 1	12	8	-4.03813	5.38783e-05	0.00113145	**
x8_96_305_2132m_z	value	Month 0	Month 2	12	8	-3.34078	0.00083542	0.00877191	**
x8_96_305_2132m_z	value	Month 0	Month 3	12	8	-1.31361	0.188978	0.360776	ns
x8_96_305_2132m_z	value	Month 0	Month 4	12	8	-2.96778	0.00299955	0.0209968	*
x8_96_305_2132m_z	value	Month 0	Month 5	12	8	-2.05961	0.0394358	0.138025	ns
x8_96_305_2132m_z	value	Month 0	Month 6	12	6	-2.19105	0.0284482	0.119482	ns
x8_96_305_2132m_z	value	Month 1	Month 2	8	8	0.636589	0.524393	0.611791	ns
x8_96_305_2132m_z	value	Month 1	Month 3	8	8	2.48714	0.0128775	0.0676071	ns
x8_96_305_2132m_z	value	Month 1	Month 4	8	8	0.97709	0.328525	0.530694	ns
x8_96_305_2132m_z	value	Month 1	Month 5	8	8	1.80614	0.0708971	0.186105	ns
x8_96_305_2132m_z	value	Month 1	Month 6	8	6	1.38433	0.166258	0.349143	ns
x8_96_305_2132m_z	value	Month 2	Month 3	8	8	1.85055	0.0642344	0.186105	ns
x8_96_305_2132m_z	value	Month 2	Month 4	8	8	0.340501	0.733479	0.770153	ns
x8_96_305_2132m_z	value	Month 2	Month 5	8	8	1.16955	0.242183	0.423821	ns
x8_96_305_2132m_z	value	Month 2	Month 6	8	6	0.79496	0.426637	0.559961	ns
x8_96_305_2132m_z	value	Month 3	Month 4	8	8	-1.51005	0.131031	0.305739	ns
x8_96_305_2132m_z	value	Month 3	Month 5	8	8	-0.681002	0.49587	0.611791	ns
x8_96_305_2132m_z	value	Month 3	Month 6	8	6	-0.918316	0.358454	0.53768	ns
x8_96_305_2132m_z	value	Month 4	Month 5	8	8	0.829046	0.407078	0.559961	ns
x8_96_305_2132m_z	value	Month 4	Month 6	8	6	0.479717	0.631429	0.697895	ns
x8_96_305_2132m_z	value	Month 5	Month 6	8	6	-0.28783	0.773477	0.773477	ns
x1_68_214_0714m_z	value	Month 0	Month 1	12	8	-0.897363	0.369525	0.431113	ns
x1_68_214_0714m_z	value	Month 0	Month 2	12	8	-1.98393	0.0472638	0.0985491	ns
x1_68_214_0714m_z	value	Month 0	Month 3	12	8	-4.87063	1.11245e-06	1.16807e-05	****
x1_68_214_0714m_z	value	Month 0	Month 4	12	8	-3.47593	0.000509086	0.00213816	**
x1_68_214_0714m_z	value	Month 0	Month 5	12	8	-5.27606	1.3199e-07	2.77179e-06	****
x1_68_214_0714m_z	value	Month 0	Month 6	12	6	-2.71414	0.00664483	0.0199345	*
x1_68_214_0714m_z	value	Month 1	Month 2	8	8	-0.991894	0.321249	0.396837	ns
x1_68_214_0714m_z	value	Month 1	Month 3	8	8	-3.62708	0.000286648	0.0015049	**
x1_68_214_0714m_z	value	Month 1	Month 4	8	8	-2.3539	0.0185777	0.0433479	*
x1_68_214_0714m_z	value	Month 1	Month 5	8	8	-3.99719	6.40998e-05	0.000448699	***
x1_68_214_0714m_z	value	Month 1	Month 6	8	6	-1.75439	0.079363	0.138885	ns
x1_68_214_0714m_z	value	Month 2	Month 3	8	8	-2.63518	0.00840922	0.0220742	*
x1_68_214_0714m_z	value	Month 2	Month 4	8	8	-1.362	0.173197	0.242475	ns
x1_68_214_0714m_z	value	Month 2	Month 5	8	8	-3.00529	0.00265326	0.00928641	**
x1_68_214_0714m_z	value	Month 2	Month 6	8	6	-0.836079	0.403111	0.445543	ns
x1_68_214_0714m_z	value	Month 3	Month 4	8	8	1.27318	0.202955	0.266378	ns
x1_68_214_0714m_z	value	Month 3	Month 5	8	8	-0.37011	0.711301	0.711301	ns
x1_68_214_0714m_z	value	Month 3	Month 6	8	6	1.60363	0.108797	0.163195	ns
x1_68_214_0714m_z	value	Month 4	Month 5	8	8	-1.64329	0.100323	0.162061	ns
x1_68_214_0714m_z	value	Month 4	Month 6	8	6	0.424892	0.670915	0.704461	ns
x1_68_214_0714m_z	value	Month 5	Month 6	8	6	1.94628	0.051621	0.0985491	ns
x1_73_147_0657m_z	value	Month 0	Month 1	12	8	-1.15684	0.247337	0.472189	ns
x1_73_147_0657m_z	value	Month 0	Month 2	12	8	-3.45971	0.000540753	0.00283895	**
x1_73_147_0657m_z	value	Month 0	Month 3	12	8	-4.30302	1.68488e-05	0.000117942	***
x1_73_147_0657m_z	value	Month 0	Month 4	12	8	-4.44897	8.62816e-06	9.05957e-05	****
x1_73_147_0657m_z	value	Month 0	Month 5	12	8	-4.54628	5.46029e-06	9.05957e-05	****
x1_73_147_0657m_z	value	Month 0	Month 6	12	6	-3.00036	0.00269663	0.0080899	**
x1_73_147_0657m_z	value	Month 1	Month 2	8	8	-2.10222	0.0355337	0.0829119	ns
x1_73_147_0657m_z	value	Month 1	Month 3	8	8	-2.87205	0.00407815	0.0107052	*
x1_73_147_0657m_z	value	Month 1	Month 4	8	8	-3.00529	0.00265326	0.0080899	**
x1_73_147_0657m_z	value	Month 1	Month 5	8	8	-3.09412	0.00197399	0.0080899	**
x1_73_147_0657m_z	value	Month 1	Month 6	8	6	-1.80008	0.0718477	0.15088	ns
x1_73_147_0657m_z	value	Month 2	Month 3	8	8	-0.769828	0.441402	0.545261	ns
x1_73_147_0657m_z	value	Month 2	Month 4	8	8	-0.903068	0.36649	0.512378	ns
x1_73_147_0657m_z	value	Month 2	Month 5	8	8	-0.991894	0.321249	0.488944	ns
x1_73_147_0657m_z	value	Month 2	Month 6	8	6	0.1462	0.883764	0.92922	ns
x1_73_147_0657m_z	value	Month 3	Month 4	8	8	-0.13324	0.894004	0.92922	ns
x1_73_147_0657m_z	value	Month 3	Month 5	8	8	-0.222066	0.824263	0.92922	ns
x1_73_147_0657m_z	value	Month 3	Month 6	8	6	0.858922	0.390383	0.512378	ns
x1_73_147_0657m_z	value	Month 4	Month 5	8	8	-0.0888264	0.92922	0.92922	ns
x1_73_147_0657m_z	value	Month 4	Month 6	8	6	0.982278	0.325963	0.488944	ns
x1_73_147_0657m_z	value	Month 5	Month 6	8	6	1.06452	0.287095	0.488944	ns
x3_41_437_0858m_z	value	Month 0	Month 1	12	8	-4.78954	1.67165e-06	3.51046e-05	****
x3_41_437_0858m_z	value	Month 0	Month 2	12	8	-2.45423	0.0141185	0.0494149	*
x3_41_437_0858m_z	value	Month 0	Month 3	12	8	-2.8921	0.00382672	0.0169216	*
x3_41_437_0858m_z	value	Month 0	Month 4	12	8	-3.8165	0.000135361	0.00142129	**
x3_41_437_0858m_z	value	Month 0	Month 5	12	8	-2.87589	0.00402896	0.0169216	*
x3_41_437_0858m_z	value	Month 0	Month 6	12	6	-2.89179	0.00383052	0.0169216	*
x3_41_437_0858m_z	value	Month 1	Month 2	8	8	2.13183	0.0330206	0.0990618	ns
x3_41_437_0858m_z	value	Month 1	Month 3	8	8	1.73211	0.0832533	0.194258	ns
x3_41_437_0858m_z	value	Month 1	Month 4	8	8	0.888264	0.374399	0.598129	ns
x3_41_437_0858m_z	value	Month 1	Month 5	8	8	1.74692	0.0806515	0.194258	ns
x3_41_437_0858m_z	value	Month 1	Month 6	8	6	1.37062	0.170493	0.358036	ns
x3_41_437_0858m_z	value	Month 2	Month 3	8	8	-0.399719	0.689364	0.817018	ns
x3_41_437_0858m_z	value	Month 2	Month 4	8	8	-1.24357	0.213658	0.407893	ns
x3_41_437_0858m_z	value	Month 2	Month 5	8	8	-0.384914	0.700301	0.817018	ns
x3_41_437_0858m_z	value	Month 2	Month 6	8	6	-0.603073	0.54646	0.765044	ns
x3_41_437_0858m_z	value	Month 3	Month 4	8	8	-0.84385	0.398753	0.598129	ns
x3_41_437_0858m_z	value	Month 3	Month 5	8	8	0.0148044	0.988188	0.988188	ns
x3_41_437_0858m_z	value	Month 3	Month 6	8	6	-0.233005	0.815757	0.856545	ns
x3_41_437_0858m_z	value	Month 4	Month 5	8	8	0.858655	0.390531	0.598129	ns
x3_41_437_0858m_z	value	Month 4	Month 6	8	6	0.548248	0.583521	0.765872	ns
x3_41_437_0858m_z	value	Month 5	Month 6	8	6	-0.246712	0.805131	0.856545	ns
x1_10_394_0813m_z	value	Month 0	Month 1	12	8	-4.41654	1.00294e-05	0.000105309	***
x1_10_394_0813m_z	value	Month 0	Month 2	12	8	-3.80028	0.000144534	0.00101174	**
x1_10_394_0813m_z	value	Month 0	Month 3	12	8	-4.57871	4.67846e-06	9.82476e-05	****
x1_10_394_0813m_z	value	Month 0	Month 4	12	8	-3.71919	0.000199862	0.00104928	**
x1_10_394_0813m_z	value	Month 0	Month 5	12	8	-2.38936	0.0168776	0.0586893	ns
x1_10_394_0813m_z	value	Month 0	Month 6	12	6	-1.51005	0.131031	0.229304	ns
x1_10_394_0813m_z	value	Month 1	Month 2	8	8	0.562567	0.57373	0.634122	ns
x1_10_394_0813m_z	value	Month 1	Month 3	8	8	-0.148044	0.882308	0.926423	ns
x1_10_394_0813m_z	value	Month 1	Month 4	8	8	0.636589	0.524393	0.623432	ns
x1_10_394_0813m_z	value	Month 1	Month 5	8	8	1.85055	0.0642344	0.146392	ns
x1_10_394_0813m_z	value	Month 1	Month 6	8	6	2.33462	0.0195631	0.0586893	ns
x1_10_394_0813m_z	value	Month 2	Month 3	8	8	-0.710611	0.477325	0.623432	ns
x1_10_394_0813m_z	value	Month 2	Month 4	8	8	0.074022	0.940993	0.940993	ns
x1_10_394_0813m_z	value	Month 2	Month 5	8	8	1.28798	0.197752	0.319446	ns
x1_10_394_0813m_z	value	Month 2	Month 6	8	6	1.81379	0.0697104	0.146392	ns
x1_10_394_0813m_z	value	Month 3	Month 4	8	8	0.784633	0.432669	0.605736	ns
x1_10_394_0813m_z	value	Month 3	Month 5	8	8	1.99859	0.0456524	0.119838	ns
x1_10_394_0813m_z	value	Month 3	Month 6	8	6	2.47169	0.0134478	0.0564806	ns
x1_10_394_0813m_z	value	Month 4	Month 5	8	8	1.21396	0.224763	0.337144	ns
x1_10_394_0813m_z	value	Month 4	Month 6	8	6	1.74526	0.0809402	0.154522	ns
x1_10_394_0813m_z	value	Month 5	Month 6	8	6	0.621348	0.534371	0.623432	ns
x5_90_309_2060m_z	value	Month 0	Month 1	12	8	-1.04332	0.2968	0.465689	ns
x5_90_309_2060m_z	value	Month 0	Month 2	12	8	-3.88136	0.000103872	0.00218131	**
x5_90_309_2060m_z	value	Month 0	Month 3	12	8	-1.57849	0.114452	0.24035	ns
x5_90_309_2060m_z	value	Month 0	Month 4	12	8	-2.84345	0.00446279	0.0312395	*
x5_90_309_2060m_z	value	Month 0	Month 5	12	8	-2.0488	0.0404818	0.121446	ns
x5_90_309_2060m_z	value	Month 0	Month 6	12	6	-0.345436	0.729767	0.729767	ns
x5_90_309_2060m_z	value	Month 1	Month 2	8	8	-2.59077	0.00957618	0.0502749	ns
x5_90_309_2060m_z	value	Month 1	Month 3	8	8	-0.488545	0.625164	0.690971	ns
x5_90_309_2060m_z	value	Month 1	Month 4	8	8	-1.64329	0.100323	0.234088	ns
x5_90_309_2060m_z	value	Month 1	Month 5	8	8	-0.917872	0.358686	0.470775	ns
x5_90_309_2060m_z	value	Month 1	Month 6	8	6	0.561954	0.574147	0.669838	ns
x5_90_309_2060m_z	value	Month 2	Month 3	8	8	2.10222	0.0355337	0.121446	ns
x5_90_309_2060m_z	value	Month 2	Month 4	8	8	0.947481	0.343394	0.470775	ns
x5_90_309_2060m_z	value	Month 2	Month 5	8	8	1.6729	0.0943477	0.234088	ns
x5_90_309_2060m_z	value	Month 2	Month 6	8	6	2.96054	0.003071	0.0312395	*
x5_90_309_2060m_z	value	Month 3	Month 4	8	8	-1.15474	0.248196	0.434343	ns
x5_90_309_2060m_z	value	Month 3	Month 5	8	8	-0.429327	0.667685	0.701069	ns
x5_90_309_2060m_z	value	Month 3	Month 6	8	6	1.01426	0.310459	0.465689	ns
x5_90_309_2060m_z	value	Month 4	Month 5	8	8	0.725415	0.468197	0.578361	ns
x5_90_309_2060m_z	value	Month 4	Month 6	8	6	2.08334	0.03722	0.121446	ns
x5_90_309_2060m_z	value	Month 5	Month 6	8	6	1.41174	0.158027	0.301687	ns
x5_41_369_2270m_z	value	Month 0	Month 1	12	8	-2.06502	0.0389215	0.102169	ns
x5_41_369_2270m_z	value	Month 0	Month 2	12	8	-4.88684	1.02465e-06	2.15178e-05	****
x5_41_369_2270m_z	value	Month 0	Month 3	12	8	-3.05428	0.00225604	0.0118442	*
x5_41_369_2270m_z	value	Month 0	Month 4	12	8	-4.57871	4.67846e-06	4.91238e-05	****
x5_41_369_2270m_z	value	Month 0	Month 5	12	8	-3.80028	0.000144534	0.00101174	**
x5_41_369_2270m_z	value	Month 0	Month 6	12	6	-2.42792	0.0151857	0.0531498	ns
x5_41_369_2270m_z	value	Month 1	Month 2	8	8	-2.57596	0.00999609	0.0419836	*
x5_41_369_2270m_z	value	Month 1	Month 3	8	8	-0.903068	0.36649	0.481018	ns
x5_41_369_2270m_z	value	Month 1	Month 4	8	8	-2.29468	0.0217514	0.0652542	ns
x5_41_369_2270m_z	value	Month 1	Month 5	8	8	-1.58407	0.113178	0.198061	ns
x5_41_369_2270m_z	value	Month 1	Month 6	8	6	-0.502561	0.615273	0.680039	ns
x5_41_369_2270m_z	value	Month 2	Month 3	8	8	1.6729	0.0943477	0.198061	ns
x5_41_369_2270m_z	value	Month 2	Month 4	8	8	0.281283	0.778493	0.778493	ns
x5_41_369_2270m_z	value	Month 2	Month 5	8	8	0.991894	0.321249	0.469062	ns
x5_41_369_2270m_z	value	Month 2	Month 6	8	6	1.88232	0.0597927	0.139516	ns
x5_41_369_2270m_z	value	Month 3	Month 4	8	8	-1.39161	0.16404	0.264987	ns
x5_41_369_2270m_z	value	Month 3	Month 5	8	8	-0.681002	0.49587	0.578515	ns
x5_41_369_2270m_z	value	Month 3	Month 6	8	6	0.333518	0.738744	0.775681	ns
x5_41_369_2270m_z	value	Month 4	Month 5	8	8	0.710611	0.477325	0.578515	ns
x5_41_369_2270m_z	value	Month 4	Month 6	8	6	1.6219	0.104825	0.198061	ns
x5_41_369_2270m_z	value	Month 5	Month 6	8	6	0.964003	0.335044	0.469062	ns
x4_99_385_2219m_z	value	Month 0	Month 1	12	8	-1.89203	0.058487	0.125565	ns
x4_99_385_2219m_z	value	Month 0	Month 2	12	8	-4.87603	1.08241e-06	2.27306e-05	****
x4_99_385_2219m_z	value	Month 0	Month 3	12	8	-3.12455	0.00178076	0.00934897	**
x4_99_385_2219m_z	value	Month 0	Month 4	12	8	-4.71386	2.4307e-06	2.55224e-05	****
x4_99_385_2219m_z	value	Month 0	Month 5	12	8	-3.59486	0.00032457	0.00227199	**
x4_99_385_2219m_z	value	Month 0	Month 6	12	6	-2.27001	0.0232072	0.0696215	ns
x4_99_385_2219m_z	value	Month 1	Month 2	8	8	-2.72401	0.00644949	0.0270878	*
x4_99_385_2219m_z	value	Month 1	Month 3	8	8	-1.12513	0.260532	0.364745	ns
x4_99_385_2219m_z	value	Month 1	Month 4	8	8	-2.57596	0.00999609	0.0349863	*
x4_99_385_2219m_z	value	Month 1	Month 5	8	8	-1.55446	0.120074	0.21013	ns
x4_99_385_2219m_z	value	Month 1	Month 6	8	6	-0.502561	0.615273	0.680039	ns
x4_99_385_2219m_z	value	Month 2	Month 3	8	8	1.59887	0.109848	0.209711	ns
x4_99_385_2219m_z	value	Month 2	Month 4	8	8	0.148044	0.882308	0.882308	ns
x4_99_385_2219m_z	value	Month 2	Month 5	8	8	1.16955	0.242183	0.363275	ns
x4_99_385_2219m_z	value	Month 2	Month 6	8	6	2.01938	0.0434476	0.11405	ns
x4_99_385_2219m_z	value	Month 3	Month 4	8	8	-1.45083	0.146827	0.237182	ns
x4_99_385_2219m_z	value	Month 3	Month 5	8	8	-0.429327	0.667685	0.701069	ns
x4_99_385_2219m_z	value	Month 3	Month 6	8	6	0.539111	0.58981	0.680039	ns
x4_99_385_2219m_z	value	Month 4	Month 5	8	8	1.0215	0.307016	0.402959	ns
x4_99_385_2219m_z	value	Month 4	Month 6	8	6	1.88232	0.0597927	0.125565	ns
x4_99_385_2219m_z	value	Month 5	Month 6	8	6	0.936591	0.348969	0.43108	ns
x7_62_343_2264m_z	value	Month 0	Month 1	12	8	-2.13532	0.0327346	0.129533	ns
x7_62_343_2264m_z	value	Month 0	Month 2	12	8	-0.302729	0.762096	0.800201	ns
x7_62_343_2264m_z	value	Month 0	Month 3	12	8	1.64339	0.100303	0.234039	ns
x7_62_343_2264m_z	value	Month 0	Month 4	12	8	-1.0082	0.31336	0.47004	ns
x7_62_343_2264m_z	value	Month 0	Month 5	12	8	0.629785	0.528835	0.584502	ns
x7_62_343_2264m_z	value	Month 0	Month 6	12	6	1.33242	0.182724	0.319766	ns
x7_62_343_2264m_z	value	Month 1	Month 2	8	8	1.67292	0.0943426	0.234039	ns
x7_62_343_2264m_z	value	Month 1	Month 3	8	8	3.44948	0.000561674	0.0117952	*
x7_62_343_2264m_z	value	Month 1	Month 4	8	8	1.02892	0.303517	0.47004	ns
x7_62_343_2264m_z	value	Month 1	Month 5	8	8	2.52419	0.0115966	0.0811761	ns
x7_62_343_2264m_z	value	Month 1	Month 6	8	6	3.03826	0.00237952	0.024985	*
x7_62_343_2264m_z	value	Month 2	Month 3	8	8	1.77655	0.0756416	0.226925	ns
x7_62_343_2264m_z	value	Month 2	Month 4	8	8	-0.644001	0.519575	0.584502	ns
x7_62_343_2264m_z	value	Month 2	Month 5	8	8	0.851266	0.394622	0.517941	ns
x7_62_343_2264m_z	value	Month 2	Month 6	8	6	1.48943	0.136374	0.26035	ns
x7_62_343_2264m_z	value	Month 3	Month 4	8	8	-2.42056	0.0154968	0.0813582	ns
x7_62_343_2264m_z	value	Month 3	Month 5	8	8	-0.925289	0.354816	0.496742	ns
x7_62_343_2264m_z	value	Month 3	Month 6	8	6	-0.155339	0.876554	0.876554	ns
x7_62_343_2264m_z	value	Month 4	Month 5	8	8	1.49527	0.134845	0.26035	ns
x7_62_343_2264m_z	value	Month 4	Month 6	8	6	2.08566	0.0370095	0.129533	ns
x7_62_343_2264m_z	value	Month 5	Month 6	8	6	0.701312	0.483109	0.584502	ns
x7_93_397_1671m_z	value	Month 0	Month 1	12	8	1.96771	0.0491013	0.147304	ns
x7_93_397_1671m_z	value	Month 0	Month 2	12	8	1.69202	0.090643	0.2115	ns
x7_93_397_1671m_z	value	Month 0	Month 3	12	8	4.33545	1.45461e-05	0.000305468	***
x7_93_397_1671m_z	value	Month 0	Month 4	12	8	3.21645	0.00129787	0.00908506	**
x7_93_397_1671m_z	value	Month 0	Month 5	12	8	3.55702	0.00037509	0.00393845	**
x7_93_397_1671m_z	value	Month 0	Month 6	12	6	2.53649	0.0111971	0.0587849	ns
x7_93_397_1671m_z	value	Month 1	Month 2	8	8	-0.251675	0.801293	0.801293	ns
x7_93_397_1671m_z	value	Month 1	Month 3	8	8	2.16144	0.0306613	0.107314	ns
x7_93_397_1671m_z	value	Month 1	Month 4	8	8	1.13994	0.254312	0.410812	ns
x7_93_397_1671m_z	value	Month 1	Month 5	8	8	1.45083	0.146827	0.308337	ns
x7_93_397_1671m_z	value	Month 1	Month 6	8	6	0.68531	0.493148	0.595704	ns
x7_93_397_1671m_z	value	Month 2	Month 3	8	8	2.41312	0.0158168	0.0664305	ns
x7_93_397_1671m_z	value	Month 2	Month 4	8	8	1.39161	0.16404	0.313167	ns
x7_93_397_1671m_z	value	Month 2	Month 5	8	8	1.70251	0.0886607	0.2115	ns
x7_93_397_1671m_z	value	Month 2	Month 6	8	6	0.918316	0.358454	0.501835	ns
x7_93_397_1671m_z	value	Month 3	Month 4	8	8	-1.0215	0.307016	0.460524	ns
x7_93_397_1671m_z	value	Month 3	Month 5	8	8	-0.710611	0.477325	0.595704	ns
x7_93_397_1671m_z	value	Month 3	Month 6	8	6	-1.3158	0.188243	0.329425	ns
x7_93_397_1671m_z	value	Month 4	Month 5	8	8	0.310892	0.755883	0.793677	ns
x7_93_397_1671m_z	value	Month 4	Month 6	8	6	-0.370068	0.711332	0.786209	ns
x7_93_397_1671m_z	value	Month 5	Month 6	8	6	-0.657898	0.510604	0.595704	ns
x6_05_493_2383m_z	value	Month 0	Month 1	12	8	0.951421	0.341391	0.713033	ns
x6_05_493_2383m_z	value	Month 0	Month 2	12	8	1.16225	0.245135	0.713033	ns
x6_05_493_2383m_z	value	Month 0	Month 3	12	8	1.79473	0.0726974	0.508882	ns
x6_05_493_2383m_z	value	Month 0	Month 4	12	8	2.11907	0.0340842	0.453602	ns
x6_05_493_2383m_z	value	Month 0	Month 5	12	8	2.02177	0.0432002	0.453602	ns
x6_05_493_2383m_z	value	Month 0	Month 6	12	6	0.602045	0.547144	0.789164	ns
x6_05_493_2383m_z	value	Month 1	Month 2	8	8	0.192457	0.847384	0.889753	ns
x6_05_493_2383m_z	value	Month 1	Month 3	8	8	0.769828	0.441402	0.713033	ns
x6_05_493_2383m_z	value	Month 1	Month 4	8	8	1.06592	0.286461	0.713033	ns
x6_05_493_2383m_z	value	Month 1	Month 5	8	8	0.97709	0.328525	0.713033	ns
x6_05_493_2383m_z	value	Month 1	Month 6	8	6	-0.246712	0.805131	0.889753	ns
x6_05_493_2383m_z	value	Month 2	Month 3	8	8	0.577371	0.563689	0.789164	ns
x6_05_493_2383m_z	value	Month 2	Month 4	8	8	0.873459	0.382413	0.713033	ns
x6_05_493_2383m_z	value	Month 2	Month 5	8	8	0.784633	0.432669	0.713033	ns
x6_05_493_2383m_z	value	Month 2	Month 6	8	6	-0.424892	0.670915	0.880576	ns
x6_05_493_2383m_z	value	Month 3	Month 4	8	8	0.296088	0.767163	0.889753	ns
x6_05_493_2383m_z	value	Month 3	Month 5	8	8	0.207262	0.835806	0.889753	ns
x6_05_493_2383m_z	value	Month 3	Month 6	8	6	-0.959434	0.33734	0.713033	ns
x6_05_493_2383m_z	value	Month 4	Month 5	8	8	-0.0888264	0.92922	0.92922	ns
x6_05_493_2383m_z	value	Month 4	Month 6	8	6	-1.23356	0.217367	0.713033	ns
x6_05_493_2383m_z	value	Month 5	Month 6	8	6	-1.15132	0.2496	0.713033	ns
x7_28_522_3175m_z	value	Month 0	Month 1	12	8	-2.10286	0.0354783	0.106435	ns
x7_28_522_3175m_z	value	Month 0	Month 2	12	8	-4.43816	9.07303e-06	0.000190534	***
x7_28_522_3175m_z	value	Month 0	Month 3	12	8	-3.98407	6.77435e-05	0.000474205	***
[truncated: 1,089 more rows]

## Sheet: Table S7
Table S7 - Kruskal-Wallis test results on LC-MS/MS metabolite intensities across burial depths
variable	.y.	n	statistic	df	p	method	p.signif
x3_16_371_1928m_z	value	58	29.5342	4	6.09e-06	Kruskal-Wallis	****
x3_76_413_2388m_z	value	58	32.2333	4	1.71e-06	Kruskal-Wallis	****
x3_66_719_3050m_z	value	58	30.282	4	4.29e-06	Kruskal-Wallis	****
x1_48_483_2203m_z	value	58	36.7595	4	2.02e-07	Kruskal-Wallis	****
x3_89_553_2312m_z	value	58	4.42041	4	0.352	Kruskal-Wallis	ns
x1_53_585_2384m_z	value	58	35.9764	4	2.93e-07	Kruskal-Wallis	****
x1_00_454_1888n	value	58	33.9026	4	7.8e-07	Kruskal-Wallis	****
x4_17_660_3028m_z	value	58	27.9957	4	1.25e-05	Kruskal-Wallis	****
x1_60_485_2019m_z	value	58	29.2747	4	6.87e-06	Kruskal-Wallis	****
x3_56_580_2446m_z	value	58	30.1342	4	4.6e-06	Kruskal-Wallis	****
x3_26_426_2338m_z	value	58	27.7523	4	1.4e-05	Kruskal-Wallis	****
x2_70_298_1035m_z	value	58	37.3768	4	1.51e-07	Kruskal-Wallis	****
x3_81_561_2361m_z	value	58	29.1571	4	7.26e-06	Kruskal-Wallis	****
x2_96_485_2362m_z	value	58	35.1129	4	4.4e-07	Kruskal-Wallis	****
x1_88_509_2361m_z	value	58	38.68	4	8.11e-08	Kruskal-Wallis	****
x3_46_509_2715m_z	value	58	31.9536	4	1.96e-06	Kruskal-Wallis	****
x4_02_340_2228m_z	value	58	22.0293	4	0.000198	Kruskal-Wallis	***
x1_35_218_0606m_z	value	58	27.2568	4	1.76e-05	Kruskal-Wallis	****
x5_24_478_2110m_z	value	58	29.1444	4	7.31e-06	Kruskal-Wallis	****
x1_60_410_2029m_z	value	58	32.3019	4	1.66e-06	Kruskal-Wallis	****
x2_98_353_1457m_z	value	58	36.3276	4	2.48e-07	Kruskal-Wallis	****
x1_88_577_2246m_z	value	58	39.0841	4	6.69e-08	Kruskal-Wallis	****
x2_09_356_1929m_z	value	58	36.9983	4	1.8e-07	Kruskal-Wallis	****
x1_07_111_0195m_z	value	58	17.1214	4	0.00183	Kruskal-Wallis	**
x3_01_428_2141m_z	value	58	38.2868	4	9.78e-08	Kruskal-Wallis	****
x8_21_347_2578m_z	value	58	12.3132	4	0.0152	Kruskal-Wallis	*
x3_31_390_1626m_z	value	58	17.9963	4	0.00124	Kruskal-Wallis	**
x7_28_500_2770m_z	value	58	32.4832	4	1.52e-06	Kruskal-Wallis	****
x1_42_329_1546m_z	value	58	28.8294	4	8.47e-06	Kruskal-Wallis	****
x0_95_220_0816m_z	value	58	19.5023	4	0.000626	Kruskal-Wallis	***
x1_00_300_0386m_z	value	58	26.8654	4	2.12e-05	Kruskal-Wallis	****
x8_60_480_3082m_z	value	58	29.8161	4	5.34e-06	Kruskal-Wallis	****
x2_78_352_1617m_z	value	58	29.2202	4	7.05e-06	Kruskal-Wallis	****
x7_67_452_2769m_z	value	58	28.6018	4	9.42e-06	Kruskal-Wallis	****
x1_30_227_0665m_z	value	58	10.7597	4	0.0294	Kruskal-Wallis	*
x1_42_445_1915m_z	value	58	29.155	4	7.27e-06	Kruskal-Wallis	****
x1_17_320_1276m_z	value	58	30.0653	4	4.75e-06	Kruskal-Wallis	****
x4_61_144_0450m_z	value	58	10.6829	4	0.0304	Kruskal-Wallis	*
x4_14_839_4589m_z	value	58	35.026	4	4.59e-07	Kruskal-Wallis	****
x8_48_321_2423m_z	value	58	16.2639	4	0.00268	Kruskal-Wallis	**
x3_31_328_1738n	value	58	17.6105	4	0.00147	Kruskal-Wallis	**
x1_68_296_0993m_z	value	58	30.3254	4	4.2e-06	Kruskal-Wallis	****
x0_97_334_1275m_z	value	58	32.6136	4	1.43e-06	Kruskal-Wallis	****
x7_88_337_2370m_z	value	58	15.7377	4	0.00339	Kruskal-Wallis	**
x5_86_353_2321m_z	value	58	25.0016	4	5.03e-05	Kruskal-Wallis	****
x3_39_378_2122m_z	value	58	20.423	4	0.000412	Kruskal-Wallis	***
x3_19_369_2126m_z	value	58	20.751	4	0.000355	Kruskal-Wallis	***
x7_88_317_2107m_z	value	58	18.3505	4	0.00105	Kruskal-Wallis	**
x7_74_301_2160m_z	value	58	30.4785	4	3.91e-06	Kruskal-Wallis	****
x2_98_343_1288m_z	value	58	17.1693	4	0.00179	Kruskal-Wallis	**
x1_15_827_2660m_z	value	58	22.1142	4	0.00019	Kruskal-Wallis	***
x1_68_357_1405m_z	value	58	18.0851	4	0.00119	Kruskal-Wallis	**
x2_01_252_0450m_z	value	58	7.83572	4	0.0978	Kruskal-Wallis	ns
x7_74_319_2267m_z	value	58	27.3519	4	1.69e-05	Kruskal-Wallis	****
x7_07_379_2473m_z	value	58	4.61668	4	0.329	Kruskal-Wallis	ns
x3_08_272_1606m_z	value	58	25.5363	4	3.92e-05	Kruskal-Wallis	****
x0_97_258_1103m_z	value	58	33.3014	4	1.04e-06	Kruskal-Wallis	****
x2_47_452_1785m_z	value	58	35.8611	4	3.09e-07	Kruskal-Wallis	****
x7_00_341_2681m_z	value	58	25.7004	4	3.64e-05	Kruskal-Wallis	****
x5_19_439_2315m_z	value	58	22.1352	4	0.000188	Kruskal-Wallis	***
x2_01_613_3296m_z	value	58	29.6257	4	5.83e-06	Kruskal-Wallis	****
x1_86_386_0044m_z	value	58	6.66062	4	0.155	Kruskal-Wallis	ns
x7_31_361_2370m_z	value	58	15.0311	4	0.00464	Kruskal-Wallis	**
x6_49_383_2781m_z	value	58	16.13	4	0.00285	Kruskal-Wallis	**
x8_24_324_2654n	value	58	16.3293	4	0.00261	Kruskal-Wallis	**
x3_66_392_2276m_z	value	58	20.6156	4	0.000377	Kruskal-Wallis	***
x2_16_366_1769m_z	value	58	27.5766	4	1.52e-05	Kruskal-Wallis	****
x5_24_434_2209m_z	value	58	29.28	4	6.86e-06	Kruskal-Wallis	****
x2_42_292_1281m_z	value	58	33.6095	4	8.96e-07	Kruskal-Wallis	****
x1_17_363_1386m_z	value	58	24.0212	4	7.91e-05	Kruskal-Wallis	****
x1_73_165_0411m_z	value	58	31.5648	4	2.35e-06	Kruskal-Wallis	****
x9_17_303_2321m_z	value	58	24.7674	4	5.6e-05	Kruskal-Wallis	****
x6_39_313_2379m_z	value	58	20.2048	4	0.000455	Kruskal-Wallis	***
x1_40_202_1076m_z	value	58	25.7521	4	3.55e-05	Kruskal-Wallis	****
x1_53_269_1609m_z	value	58	27.0055	4	1.98e-05	Kruskal-Wallis	****
x3_71_268_1291m_z	value	58	24.0798	4	7.7e-05	Kruskal-Wallis	****
x2_55_318_0277m_z	value	58	30.2523	4	4.35e-06	Kruskal-Wallis	****
x2_93_334_1407m_z	value	58	21.4157	4	0.000262	Kruskal-Wallis	***
x7_16_335_2215m_z	value	58	25.8369	4	3.41e-05	Kruskal-Wallis	****
x7_43_337_2370m_z	value	58	11.0417	4	0.0261	Kruskal-Wallis	*
x1_99_375_1765m_z	value	58	29.2154	4	7.07e-06	Kruskal-Wallis	****
x1_05_257_1004n	value	58	8.12342	4	0.0872	Kruskal-Wallis	ns
x3_41_350_1323m_z	value	58	4.05752	4	0.398	Kruskal-Wallis	ns
x8_70_508_3389m_z	value	58	29.6159	4	5.86e-06	Kruskal-Wallis	****
x8_96_305_2132m_z	value	58	17.6451	4	0.00145	Kruskal-Wallis	**
x1_68_214_0714m_z	value	58	22.8501	4	0.000136	Kruskal-Wallis	***
x1_73_147_0657m_z	value	58	30.2451	4	4.36e-06	Kruskal-Wallis	****
x3_41_437_0858m_z	value	58	26.2635	4	2.8e-05	Kruskal-Wallis	****
x1_10_394_0813m_z	value	58	25.5688	4	3.87e-05	Kruskal-Wallis	****
x5_90_309_2060m_z	value	58	24.7105	4	5.75e-05	Kruskal-Wallis	****
x5_41_369_2270m_z	value	58	28.871	4	8.3e-06	Kruskal-Wallis	****
x4_99_385_2219m_z	value	58	28.6296	4	9.3e-06	Kruskal-Wallis	****
x7_62_343_2264m_z	value	58	2.28823	4	0.683	Kruskal-Wallis	ns
x7_93_397_1671m_z	value	58	28.9184	4	8.12e-06	Kruskal-Wallis	****
x6_05_493_2383m_z	value	58	18.4151	4	0.00102	Kruskal-Wallis	**
x7_28_522_3175m_z	value	58	31.6546	4	2.25e-06	Kruskal-Wallis	****
x9_20_253_2162m_z	value	58	12.7924	4	0.0123	Kruskal-Wallis	*
x6_63_361_2372m_z	value	58	12.602	4	0.0134	Kruskal-Wallis	*
x1_17_244_0688n	value	58	26.0194	4	3.14e-05	Kruskal-Wallis	****
x0_97_270_0282m_z	value	58	29.7686	4	5.46e-06	Kruskal-Wallis	****
x5_68_367_2115m_z	value	58	25.365	4	4.25e-05	Kruskal-Wallis	****
x6_12_345_2629m_z	value	58	21.6185	4	0.000239	Kruskal-Wallis	***
x3_44_138_0555m_z	value	58	27.0633	4	1.93e-05	Kruskal-Wallis	****
x2_98_365_1109m_z	value	58	12.39	4	0.0147	Kruskal-Wallis	*
x1_02_172_0841n	value	58	26.8409	4	2.14e-05	Kruskal-Wallis	****
x0_95_118_0505m_z	value	58	21.1935	4	0.00029	Kruskal-Wallis	***
x1_17_357_0539m_z	value	58	13.5236	4	0.00898	Kruskal-Wallis	**
x9_87_281_2476m_z	value	58	15.0631	4	0.00457	Kruskal-Wallis	**
x6_05_357_2635m_z	value	58	18.6347	4	0.000927	Kruskal-Wallis	***
x5_98_355_2476m_z	value	58	9.85322	4	0.043	Kruskal-Wallis	*
x7_24_294_2185n	value	58	24.4915	4	6.37e-05	Kruskal-Wallis	****
x7_65_296_2347n	value	58	32.2294	4	1.72e-06	Kruskal-Wallis	****
x1_05_173_0563m_z	value	58	13.8718	4	0.00772	Kruskal-Wallis	**
x5_66_157_0863m_z	value	58	25.849	4	3.39e-05	Kruskal-Wallis	****
x1_07_275_0702m_z	value	58	19.9823	4	0.000503	Kruskal-Wallis	***
x5_31_185_0811m_z	value	58	19.06	4	0.000765	Kruskal-Wallis	***
x4_27_206_0815m_z	value	58	9.03759	4	0.0602	Kruskal-Wallis	ns
x2_35_225_0876m_z	value	58	14.1649	4	0.00679	Kruskal-Wallis	**
x6_29_453_2477m_z	value	58	6.53207	4	0.163	Kruskal-Wallis	ns
x5_52_409_2217m_z	value	58	8.82549	4	0.0656	Kruskal-Wallis	ns
x5_71_397_2575m_z	value	58	6.67273	4	0.154	Kruskal-Wallis	ns
x1_17_200_0556m_z	value	58	7.99811	4	0.0916	Kruskal-Wallis	ns
x5_95_395_2423m_z	value	58	8.29789	4	0.0813	Kruskal-Wallis	ns
x3_14_429_1535m_z	value	58	15.3725	4	0.00399	Kruskal-Wallis	**
x7_00_671_4397m_z	value	58	14.1849	4	0.00673	Kruskal-Wallis	**
x7_81_293_2114m_z	value	58	26.5792	4	2.42e-05	Kruskal-Wallis	****
x7_24_651_4106m_z	value	58	21.5498	4	0.000246	Kruskal-Wallis	***
x9_51_380_3158m_z	value	58	16.297	4	0.00265	Kruskal-Wallis	**
x1_17_424_1357m_z	value	58	19.6837	4	0.000577	Kruskal-Wallis	***
x2_58_303_0943m_z	value	58	9.55948	4	0.0485	Kruskal-Wallis	*
x1_48_283_0679m_z	value	58	16.3795	4	0.00255	Kruskal-Wallis	**
x5_76_381_2632m_z	value	58	2.63419	4	0.621	Kruskal-Wallis	ns
x3_16_151_0394m_z	value	58	9.03193	4	0.0603	Kruskal-Wallis	ns
x2_83_413_0927m_z	value	58	10.6291	4	0.0311	Kruskal-Wallis	*
x4_53_321_1499m_z	value	58	2.01498	4	0.733	Kruskal-Wallis	ns
x8_28_295_2271m_z	value	58	14.8777	4	0.00496	Kruskal-Wallis	**
x3_11_442_2768m_z	value	58	20.5756	4	0.000384	Kruskal-Wallis	***
x6_37_310_2134n	value	58	21.0901	4	0.000304	Kruskal-Wallis	***
x7_36_291_1956m_z	value	58	19.1294	4	0.000741	Kruskal-Wallis	***
x4_81_253_0498m_z	value	58	23.2193	4	0.000114	Kruskal-Wallis	***
x3_76_249_1236m_z	value	58	15.2226	4	0.00426	Kruskal-Wallis	**
x2_32_364_1005m_z	value	58	5.35094	4	0.253	Kruskal-Wallis	ns
x7_28_299_2007m_z	value	58	13.9343	4	0.00751	Kruskal-Wallis	**
x2_63_117_0553m_z	value	58	6.72315	4	0.151	Kruskal-Wallis	ns
x5_41_406_2502m_z	value	58	10.5673	4	0.0319	Kruskal-Wallis	*
x1_20_417_0588m_z	value	58	7.82509	4	0.0982	Kruskal-Wallis	ns
x6_03_434_2742m_z	value	58	4.22767	4	0.376	Kruskal-Wallis	ns

## Sheet: Table S8
Table S8 - Dunn’s pairwise comparisons of LC-MS/MS metabolite intensities across burial depths
variable	.y.	group1	group2	n1	n2	statistic	p	p.adj	p.adj.signif
x3_16_371_1928m_z	value	0	10	12	12	-0.556036	0.578186	0.722733	ns
x3_16_371_1928m_z	value	0	30	12	11	-0.898475	0.368932	0.527046	ns
x3_16_371_1928m_z	value	0	50	12	11	0.378305	0.705204	0.722843	ns
x3_16_371_1928m_z	value	0	Control	12	12	-4.44829	8.65577e-06	4.32789e-05	****
x3_16_371_1928m_z	value	10	30	12	11	-0.354661	0.722843	0.722843	ns
x3_16_371_1928m_z	value	10	50	12	11	0.922119	0.356466	0.527046	ns
x3_16_371_1928m_z	value	10	Control	12	12	-3.89225	9.93183e-05	0.000331061	***
x3_16_371_1928m_z	value	30	50	11	11	1.2499	0.211337	0.422674	ns
x3_16_371_1928m_z	value	30	Control	11	12	-3.45204	0.000556374	0.00139094	**
x3_16_371_1928m_z	value	50	Control	11	12	-4.72882	2.25833e-06	2.25833e-05	****
x3_76_413_2388m_z	value	0	10	12	12	-0.157141	0.875134	0.875134	ns
x3_76_413_2388m_z	value	0	30	12	11	-0.811422	0.417123	0.521404	ns
x3_76_413_2388m_z	value	0	50	12	11	1.22627	0.220098	0.314426	ns
x3_76_413_2388m_z	value	0	Control	12	12	-4.14609	3.38195e-05	0.000169098	***
x3_76_413_2388m_z	value	10	30	12	11	-0.657735	0.510708	0.567454	ns
x3_76_413_2388m_z	value	10	50	12	11	1.37995	0.167601	0.279334	ns
x3_76_413_2388m_z	value	10	Control	12	12	-3.98895	6.63655e-05	0.000221218	***
x3_76_413_2388m_z	value	30	50	11	11	1.99479	0.0460662	0.0921324	ns
x3_76_413_2388m_z	value	30	Control	11	12	-3.24354	0.00118055	0.00295138	**
x3_76_413_2388m_z	value	50	Control	11	12	-5.28123	1.28321e-07	1.28321e-06	****
x3_66_719_3050m_z	value	0	10	12	12	-0.489561	0.624445	0.71639	ns
x3_66_719_3050m_z	value	0	30	12	11	-0.461067	0.644751	0.71639	ns
x3_66_719_3050m_z	value	0	50	12	11	0.835079	0.403673	0.576676	ns
x3_66_719_3050m_z	value	0	Control	12	12	-4.24286	2.20688e-05	0.000110344	***
x3_66_719_3050m_z	value	10	30	12	11	0.0177333	0.985852	0.985852	ns
x3_66_719_3050m_z	value	10	50	12	11	1.31388	0.188887	0.340821	ns
x3_66_719_3050m_z	value	10	Control	12	12	-3.7533	0.000174522	0.000563877	***
x3_66_719_3050m_z	value	30	50	11	11	1.26886	0.204493	0.340821	ns
x3_66_719_3050m_z	value	30	Control	11	12	-3.68853	0.000225551	0.000563877	***
x3_66_719_3050m_z	value	50	Control	11	12	-4.98468	6.20649e-07	6.20649e-06	****
x1_48_483_2203m_z	value	0	10	12	12	-1.45053	0.146911	0.183639	ns
x1_48_483_2203m_z	value	0	30	12	11	-2.27735	0.022765	0.0379417	*
x1_48_483_2203m_z	value	0	50	12	11	0.314896	0.752841	0.752841	ns
x1_48_483_2203m_z	value	0	Control	12	12	-5.06476	4.08911e-07	2.04456e-06	****
x1_48_483_2203m_z	value	10	30	12	11	-0.85871	0.390501	0.433889	ns
x1_48_483_2203m_z	value	10	50	12	11	1.73354	0.0829996	0.118571	ns
x1_48_483_2203m_z	value	10	Control	12	12	-3.61423	0.000301238	0.00100413	**
x1_48_483_2203m_z	value	30	50	11	11	2.53767	0.0111593	0.0223186	*
x1_48_483_2203m_z	value	30	Control	11	12	-2.67608	0.00744889	0.0186222	*
x1_48_483_2203m_z	value	50	Control	11	12	-5.26833	1.3767e-07	1.3767e-06	****
x3_89_553_2312m_z	value	0	10	12	12	1.89777	0.0577258	0.577258	ns
x3_89_553_2312m_z	value	0	30	12	11	1.53042	0.125914	0.585362	ns
x3_89_553_2312m_z	value	0	50	12	11	0.782404	0.433977	0.585362	ns
x3_89_553_2312m_z	value	0	Control	12	12	0.725264	0.46829	0.585362	ns
x3_89_553_2312m_z	value	10	30	12	11	-0.325643	0.744694	0.827438	ns
x3_89_553_2312m_z	value	10	50	12	11	-1.07366	0.282977	0.585362	ns
x3_89_553_2312m_z	value	10	Control	12	12	-1.17251	0.240992	0.585362	ns
x3_89_553_2312m_z	value	30	50	11	11	-0.732263	0.464008	0.585362	ns
x3_89_553_2312m_z	value	30	Control	11	12	-0.821094	0.411592	0.585362	ns
x3_89_553_2312m_z	value	50	Control	11	12	-0.0730817	0.941741	0.941741	ns
x1_53_585_2384m_z	value	0	10	12	12	-1.99448	0.0461	0.0698451	ns
x1_53_585_2384m_z	value	0	30	12	11	-2.14194	0.0321984	0.0643968	ns
x1_53_585_2384m_z	value	0	50	12	11	-0.130042	0.896533	0.896533	ns
x1_53_585_2384m_z	value	0	Control	12	12	-5.28234	1.27543e-07	1.27543e-06	****
x1_53_585_2384m_z	value	10	30	12	11	-0.191302	0.848289	0.896533	ns
x1_53_585_2384m_z	value	10	50	12	11	1.82059	0.0686686	0.0858357	ns
x1_53_585_2384m_z	value	10	Control	12	12	-3.28786	0.0010095	0.00336501	**
x1_53_585_2384m_z	value	30	50	11	11	1.96954	0.0488916	0.0698451	ns
x1_53_585_2384m_z	value	30	Control	11	12	-3.02429	0.00249215	0.00623038	**
x1_53_585_2384m_z	value	50	Control	11	12	-5.03619	4.74892e-07	2.37446e-06	****
x1_00_454_1888n	value	0	10	12	12	-0.10879	0.913369	0.913369	ns
x1_00_454_1888n	value	0	30	12	11	-1.093	0.274393	0.342992	ns
x1_00_454_1888n	value	0	50	12	11	1.35739	0.174659	0.249513	ns
x1_00_454_1888n	value	0	Control	12	12	-4.17027	3.0424e-05	0.00015212	***
x1_00_454_1888n	value	10	30	12	11	-0.986603	0.323837	0.359819	ns
x1_00_454_1888n	value	10	50	12	11	1.46378	0.143253	0.238755	ns
x1_00_454_1888n	value	10	Control	12	12	-4.06148	4.87627e-05	0.000162542	***
x1_00_454_1888n	value	30	50	11	11	2.39879	0.0164492	0.0328984	*
x1_00_454_1888n	value	30	Control	11	12	-2.9856	0.0028302	0.00707551	**
x1_00_454_1888n	value	50	Control	11	12	-5.43599	5.44933e-08	5.44933e-07	****
x4_17_660_3028m_z	value	0	10	12	12	0.398895	0.68997	0.812123	ns
x4_17_660_3028m_z	value	0	30	12	11	-0.343914	0.730911	0.812123	ns
x4_17_660_3028m_z	value	0	50	12	11	0.545963	0.585091	0.812123	ns
x4_17_660_3028m_z	value	0	Control	12	12	-3.97687	6.98296e-05	0.000232765	***
x4_17_660_3028m_z	value	10	30	12	11	-0.734041	0.462924	0.771539	ns
x4_17_660_3028m_z	value	10	50	12	11	0.155836	0.876162	0.876162	ns
x4_17_660_3028m_z	value	10	Control	12	12	-4.37576	1.2101e-05	6.05048e-05	****
x4_17_660_3028m_z	value	30	50	11	11	0.871141	0.383677	0.767355	ns
x4_17_660_3028m_z	value	30	Control	11	12	-3.54554	0.000391814	0.000979534	***
x4_17_660_3028m_z	value	50	Control	11	12	-4.43541	9.18953e-06	6.05048e-05	****
x1_60_485_2019m_z	value	0	10	12	12	-0.519773	0.603222	0.645527	ns
x1_60_485_2019m_z	value	0	30	12	11	-0.968333	0.332878	0.47554	ns
x1_60_485_2019m_z	value	0	50	12	11	0.592177	0.553732	0.645527	ns
x1_60_485_2019m_z	value	0	Control	12	12	-4.32741	1.50873e-05	7.54365e-05	****
x1_60_485_2019m_z	value	10	30	12	11	-0.459985	0.645527	0.645527	ns
x1_60_485_2019m_z	value	10	50	12	11	1.10052	0.271104	0.451839	ns
x1_60_485_2019m_z	value	10	Control	12	12	-3.80764	0.000140301	0.00046767	***
x1_60_485_2019m_z	value	30	50	11	11	1.52765	0.126599	0.253198	ns
x1_60_485_2019m_z	value	30	Control	11	12	-3.26396	0.00109868	0.00274669	**
x1_60_485_2019m_z	value	50	Control	11	12	-4.82447	1.40378e-06	1.40378e-05	****
x3_56_580_2446m_z	value	0	10	12	12	0.543948	0.586477	0.733096	ns
x3_56_580_2446m_z	value	0	30	12	11	0.33854	0.734956	0.816618	ns
x3_56_580_2446m_z	value	0	50	12	11	1.56373	0.11788	0.23576	ns
x3_56_580_2446m_z	value	0	Control	12	12	-3.55379	0.000379716	0.000949289	***
x3_56_580_2446m_z	value	10	30	12	11	-0.193452	0.846605	0.846605	ns
x3_56_580_2446m_z	value	10	50	12	11	1.03174	0.302193	0.431705	ns
x3_56_580_2446m_z	value	10	Control	12	12	-4.09774	4.17198e-05	0.000208599	***
x3_56_580_2446m_z	value	30	50	11	11	1.1994	0.230374	0.383956	ns
x3_56_580_2446m_z	value	30	Control	11	12	-3.81422	0.000136614	0.000455379	***
x3_56_580_2446m_z	value	50	Control	11	12	-5.03941	4.66961e-07	4.66961e-06	****
x3_26_426_2338m_z	value	0	10	12	12	-0.471422	0.63734	0.663369	ns
x3_26_426_2338m_z	value	0	30	12	11	-0.896326	0.370079	0.528684	ns
x3_26_426_2338m_z	value	0	50	12	11	0.625493	0.531647	0.663369	ns
x3_26_426_2338m_z	value	0	Control	12	12	-4.18236	2.88503e-05	0.000144251	***
x3_26_426_2338m_z	value	10	30	12	11	-0.435266	0.663369	0.663369	ns
x3_26_426_2338m_z	value	10	50	12	11	1.08655	0.277234	0.462057	ns
x3_26_426_2338m_z	value	10	Control	12	12	-3.71094	0.000206495	0.000688316	***
x3_26_426_2338m_z	value	30	50	11	11	1.48978	0.136283	0.272566	ns
x3_26_426_2338m_z	value	30	Control	11	12	-3.1941	0.00140267	0.00350669	**
x3_26_426_2338m_z	value	50	Control	11	12	-4.71592	2.40622e-06	2.40622e-05	****
x2_70_298_1035m_z	value	0	10	12	12	-1.22088	0.222131	0.277664	ns
x2_70_298_1035m_z	value	0	30	12	11	-2.2516	0.0243478	0.0405797	*
x2_70_298_1035m_z	value	0	50	12	11	0.624428	0.532346	0.532346	ns
x2_70_298_1035m_z	value	0	Control	12	12	-4.9077	9.21522e-07	4.60761e-06	****
x2_70_298_1035m_z	value	10	30	12	11	-1.05755	0.29026	0.322511	ns
x2_70_298_1035m_z	value	10	50	12	11	1.81847	0.0689919	0.0985599	ns
x2_70_298_1035m_z	value	10	Control	12	12	-3.68682	0.000227077	0.000756923	***
x2_70_298_1035m_z	value	30	50	11	11	2.81547	0.0048706	0.0121765	*
x2_70_298_1035m_z	value	30	Control	11	12	-2.54823	0.0108272	0.0216545	*
x2_70_298_1035m_z	value	50	Control	11	12	-5.42425	5.81983e-08	5.81983e-07	****
x3_81_561_2361m_z	value	0	10	12	12	0.0362632	0.971072	0.971072	ns
x3_81_561_2361m_z	value	0	30	12	11	-1.25958	0.207819	0.296885	ns
x3_81_561_2361m_z	value	0	50	12	11	0.571757	0.567487	0.657508	ns
x3_81_561_2361m_z	value	0	Control	12	12	-4.18236	2.88503e-05	9.61675e-05	****
x3_81_561_2361m_z	value	10	30	12	11	-1.29505	0.195303	0.296885	ns
x3_81_561_2361m_z	value	10	50	12	11	0.536291	0.591758	0.657508	ns
x3_81_561_2361m_z	value	10	Control	12	12	-4.21862	2.45802e-05	9.61675e-05	****
x3_81_561_2361m_z	value	30	50	11	11	1.79278	0.0730077	0.146015	ns
x3_81_561_2361m_z	value	30	Control	11	12	-2.83084	0.00464258	0.0116064	*
x3_81_561_2361m_z	value	50	Control	11	12	-4.66218	3.12873e-06	3.12873e-05	****
x2_96_485_2362m_z	value	0	10	12	12	-1.66811	0.0952943	0.119118	ns
x2_96_485_2362m_z	value	0	30	12	11	-2.20642	0.0273544	0.0455907	*
x2_96_485_2362m_z	value	0	50	12	11	0.114996	0.908448	0.908448	ns
x2_96_485_2362m_z	value	0	Control	12	12	-5.07685	3.83745e-07	1.91872e-06	****
x2_96_485_2362m_z	value	10	30	12	11	-0.574981	0.565304	0.628116	ns
x2_96_485_2362m_z	value	10	50	12	11	1.74644	0.0807349	0.115336	ns
x2_96_485_2362m_z	value	10	Control	12	12	-3.40874	0.000652632	0.00217544	**
x2_96_485_2362m_z	value	30	50	11	11	2.27254	0.0230538	0.0455907	*
x2_96_485_2362m_z	value	30	Control	11	12	-2.75883	0.0058008	0.014502	*
x2_96_485_2362m_z	value	50	Control	11	12	-5.08025	3.76933e-07	1.91872e-06	****
x1_88_509_2361m_z	value	0	10	12	12	-1.9703	0.0488039	0.0610048	ns
x1_88_509_2361m_z	value	0	30	12	11	-2.56646	0.0102743	0.0171239	*
x1_88_509_2361m_z	value	0	50	12	11	0.180555	0.856717	0.856717	ns
x1_88_509_2361m_z	value	0	Control	12	12	-5.25817	1.45499e-07	7.27497e-07	****
x1_88_509_2361m_z	value	10	30	12	11	-0.639465	0.522521	0.580578	ns
x1_88_509_2361m_z	value	10	50	12	11	2.10755	0.0350702	0.0501002	ns
x1_88_509_2361m_z	value	10	Control	12	12	-3.28786	0.0010095	0.00336501	**
x1_88_509_2361m_z	value	30	50	11	11	2.68917	0.00716291	0.0171239	*
x1_88_509_2361m_z	value	30	Control	11	12	-2.57613	0.00999131	0.0171239	*
x1_88_509_2361m_z	value	50	Control	11	12	-5.32314	1.0199e-07	7.27497e-07	****
x3_46_509_2715m_z	value	0	10	12	12	-0.954931	0.339612	0.424516	ns
x3_46_509_2715m_z	value	0	30	12	11	-1.72279	0.0849258	0.141543	ns
x3_46_509_2715m_z	value	0	50	12	11	0.34069	0.733337	0.733337	ns
x3_46_509_2715m_z	value	0	Control	12	12	-4.70213	2.57462e-06	1.28731e-05	****
x3_46_509_2715m_z	value	10	30	12	11	-0.788852	0.430198	0.477998	ns
x3_46_509_2715m_z	value	10	50	12	11	1.27463	0.20244	0.2892	ns
x3_46_509_2715m_z	value	10	Control	12	12	-3.7472	0.000178821	0.000596069	***
x3_46_509_2715m_z	value	30	50	11	11	2.02004	0.0433796	0.0867592	ns
x3_46_509_2715m_z	value	30	Control	11	12	-2.87598	0.00402775	0.0100694	*
x3_46_509_2715m_z	value	50	Control	11	12	-4.93946	7.83379e-07	7.83379e-06	****
x4_02_340_2228m_z	value	0	10	12	12	-0.90658	0.364629	0.520898	ns
x4_02_340_2228m_z	value	0	30	12	11	-1.47775	0.139473	0.278947	ns
x4_02_340_2228m_z	value	0	50	12	11	-0.45891	0.646299	0.668838	ns
x4_02_340_2228m_z	value	0	Control	12	12	-4.23071	2.32957e-05	0.000232957	***
x4_02_340_2228m_z	value	10	30	12	11	-0.591102	0.554452	0.668838	ns
x4_02_340_2228m_z	value	10	50	12	11	0.427743	0.668838	0.668838	ns
x4_02_340_2228m_z	value	10	Control	12	12	-3.32413	0.000886956	0.00295652	**
x4_02_340_2228m_z	value	30	50	11	11	0.997393	0.318574	0.520898	ns
x4_02_340_2228m_z	value	30	Control	11	12	-2.65996	0.00781502	0.0195375	*
x4_02_340_2228m_z	value	50	Control	11	12	-3.6788	0.00023433	0.00117165	**
x1_35_218_0606m_z	value	0	10	12	12	1.19669	0.231429	0.330613	ns
x1_35_218_0606m_z	value	0	30	12	11	0.872681	0.382837	0.435869	ns
x1_35_218_0606m_z	value	0	50	12	11	-0.855486	0.392282	0.435869	ns
x1_35_218_0606m_z	value	0	Control	12	12	-3.43292	0.000597124	0.00199041	**
x1_35_218_0606m_z	value	10	30	12	11	-0.2977	0.765932	0.765932	ns
x1_35_218_0606m_z	value	10	50	12	11	-2.02587	0.0427783	0.0855567	ns
x1_35_218_0606m_z	value	10	Control	12	12	-4.6296	3.66367e-06	3.66367e-05	****
x1_35_218_0606m_z	value	30	50	11	11	-1.69178	0.0906878	0.151146	ns
x1_35_218_0606m_z	value	30	Control	11	12	-4.23014	2.33545e-05	0.000116773	***
x1_35_218_0606m_z	value	50	Control	11	12	-2.50197	0.0123503	0.0308758	*
x5_24_478_2110m_z	value	0	10	12	12	0.53186	0.594823	0.776301	ns
x5_24_478_2110m_z	value	0	30	12	11	0.889877	0.373532	0.66269	ns
x5_24_478_2110m_z	value	0	50	12	11	0.0257935	0.979422	0.979422	ns
x5_24_478_2110m_z	value	0	Control	12	12	4.56916	4.89672e-06	4.43695e-05	****
x5_24_478_2110m_z	value	10	30	12	11	0.369707	0.7116	0.790667	ns
x5_24_478_2110m_z	value	10	50	12	11	-0.494376	0.621041	0.776301	ns
x5_24_478_2110m_z	value	10	Control	12	12	4.0373	5.4069e-05	0.00018023	***
x5_24_478_2110m_z	value	30	50	11	11	-0.84589	0.397614	0.66269	ns
x5_24_478_2110m_z	value	30	Control	11	12	3.57885	0.000345104	0.000862761	***
x5_24_478_2110m_z	value	50	Control	11	12	4.44294	8.87389e-06	4.43695e-05	****
x1_60_410_2029m_z	value	0	10	12	12	-0.979107	0.327527	0.409409	ns
x1_60_410_2029m_z	value	0	30	12	11	-1.47453	0.140339	0.200484	ns
x1_60_410_2029m_z	value	0	50	12	11	0.588953	0.555893	0.605194	ns
x1_60_410_2029m_z	value	0	Control	12	12	-4.61752	3.88362e-06	1.94181e-05	****
x1_60_410_2029m_z	value	10	30	12	11	-0.516946	0.605194	0.605194	ns
x1_60_410_2029m_z	value	10	50	12	11	1.54654	0.121975	0.200484	ns
x1_60_410_2029m_z	value	10	Control	12	12	-3.63841	0.000274328	0.000914426	***
x1_60_410_2029m_z	value	30	50	11	11	2.02004	0.0433796	0.0867592	ns
x1_60_410_2029m_z	value	30	Control	11	12	-3.04149	0.00235412	0.00588529	**
x1_60_410_2029m_z	value	50	Control	11	12	-5.10497	3.30844e-07	3.30844e-06	****
x2_98_353_1457m_z	value	0	10	12	12	-1.75272	0.0796498	0.0995622	ns
x2_98_353_1457m_z	value	0	30	12	11	-2.25479	0.0241468	0.0402447	*
x2_98_353_1457m_z	value	0	50	12	11	0.144014	0.885489	0.885489	ns
x2_98_353_1457m_z	value	0	Control	12	12	-5.14938	2.61355e-07	1.30677e-06	****
x2_98_353_1457m_z	value	10	30	12	11	-0.54059	0.58879	0.654212	ns
x2_98_353_1457m_z	value	10	50	12	11	1.85821	0.0631392	0.0901989	ns
x2_98_353_1457m_z	value	10	Control	12	12	-3.39665	0.000682151	0.00227384	**
x2_98_353_1457m_z	value	30	50	11	11	2.34829	0.0188597	0.0377194	*
x2_98_353_1457m_z	value	30	Control	11	12	-2.7814	0.00541244	0.0135311	*
x2_98_353_1457m_z	value	50	Control	11	12	-5.1802	2.21645e-07	1.30677e-06	****
x1_88_577_2246m_z	value	0	10	12	12	-2.04283	0.0410695	0.0586707	ns
x1_88_577_2246m_z	value	0	30	12	11	-2.81365	0.00489832	0.0122458	*
x1_88_577_2246m_z	value	0	50	12	11	-0.0150462	0.987995	0.987995	ns
x1_88_577_2246m_z	value	0	Control	12	12	-5.35487	8.56192e-08	8.56192e-07	****
x1_88_577_2246m_z	value	10	30	12	11	-0.815721	0.41466	0.460733	ns
x1_88_577_2246m_z	value	10	50	12	11	1.98288	0.047381	0.0592263	ns
x1_88_577_2246m_z	value	10	Control	12	12	-3.31204	0.000926183	0.00308728	**
x1_88_577_2246m_z	value	30	50	11	11	2.73967	0.00615	0.0123	*
x1_88_577_2246m_z	value	30	Control	11	12	-2.42352	0.015371	0.0256183	*
x1_88_577_2246m_z	value	50	Control	11	12	-5.22212	1.76889e-07	8.84444e-07	****
x2_09_356_1929m_z	value	0	10	12	12	-1.83734	0.0661603	0.0945147	ns
x2_09_356_1929m_z	value	0	30	12	11	-2.62449	0.00867781	0.0192495	*
x2_09_356_1929m_z	value	0	50	12	11	-0.1999	0.841559	0.841559	ns
x2_09_356_1929m_z	value	0	Control	12	12	-5.33069	9.78392e-08	9.78392e-07	****
x2_09_356_1929m_z	value	10	30	12	11	-0.827543	0.407929	0.453255	ns
x2_09_356_1929m_z	value	10	50	12	11	1.59705	0.110255	0.137818	ns
x2_09_356_1929m_z	value	10	Control	12	12	-3.49336	0.00047699	0.00158997	**
x2_09_356_1929m_z	value	30	50	11	11	2.37354	0.0176183	0.0293639	*
x2_09_356_1929m_z	value	30	Control	11	12	-2.58903	0.00962476	0.0192495	*
x2_09_356_1929m_z	value	50	Control	11	12	-5.01362	5.34155e-07	2.67078e-06	****
x1_07_111_0195m_z	value	0	10	12	12	2.09118	0.0365121	0.0912802	ns
x1_07_111_0195m_z	value	0	30	12	11	0.998425	0.318073	0.353415	ns
x1_07_111_0195m_z	value	0	50	12	11	0.998425	0.318073	0.353415	ns
x1_07_111_0195m_z	value	0	Control	12	12	-1.80107	0.0716914	0.143383	ns
x1_07_111_0195m_z	value	10	30	12	11	-1.04679	0.295197	0.353415	ns
x1_07_111_0195m_z	value	10	50	12	11	-1.04679	0.295197	0.353415	ns
x1_07_111_0195m_z	value	10	Control	12	12	-3.89225	9.93183e-05	0.000993183	***
x1_07_111_0195m_z	value	30	50	11	11	0	1	1	ns
x1_07_111_0195m_z	value	30	Control	11	12	-2.75991	0.00578175	0.0192725	*
x1_07_111_0195m_z	value	50	Control	11	12	-2.75991	0.00578175	0.0192725	*
x3_01_428_2141m_z	value	0	10	12	12	-1.8736	0.0609857	0.0762321	ns
x3_01_428_2141m_z	value	0	30	12	11	-2.49445	0.0126152	0.0210254	*
x3_01_428_2141m_z	value	0	50	12	11	0.252562	0.800607	0.800607	ns
x3_01_428_2141m_z	value	0	Control	12	12	-5.19773	2.0174e-07	1.0087e-06	****
x3_01_428_2141m_z	value	10	30	12	11	-0.662034	0.507949	0.564388	ns
x3_01_428_2141m_z	value	10	50	12	11	2.08498	0.0370713	0.052959	ns
x3_01_428_2141m_z	value	10	Control	12	12	-3.32413	0.000886956	0.00295652	**
x3_01_428_2141m_z	value	30	50	11	11	2.68917	0.00716291	0.0179073	*
x3_01_428_2141m_z	value	30	Control	11	12	-2.58903	0.00962476	0.0192495	*
x3_01_428_2141m_z	value	50	Control	11	12	-5.33604	9.4999e-08	9.4999e-07	****
x8_21_347_2578m_z	value	0	10	12	12	-1.02746	0.304205	0.434579	ns
x8_21_347_2578m_z	value	0	30	12	11	-1.84639	0.0648359	0.16209	ns
x8_21_347_2578m_z	value	0	50	12	11	-1.56266	0.118133	0.236266	ns
x8_21_347_2578m_z	value	0	Control	12	12	1.1846	0.236176	0.393627	ns
x8_21_347_2578m_z	value	10	30	12	11	-0.841514	0.40006	0.500075	ns
x8_21_347_2578m_z	value	10	50	12	11	-0.557785	0.576991	0.641101	ns
x8_21_347_2578m_z	value	10	Control	12	12	2.21206	0.0269628	0.089876	ns
x8_21_347_2578m_z	value	30	50	11	11	0.277755	0.7812	0.7812	ns
x8_21_347_2578m_z	value	30	Control	11	12	3.00495	0.00265627	0.0265627	*
x8_21_347_2578m_z	value	50	Control	11	12	2.72122	0.00650417	0.0325209	*
x3_31_390_1626m_z	value	0	10	12	12	1.76481	0.0775958	0.155192	ns
x3_31_390_1626m_z	value	0	30	12	11	1.59812	0.110015	0.183359	ns
x3_31_390_1626m_z	value	0	50	12	11	0.54059	0.58879	0.654212	ns
x3_31_390_1626m_z	value	0	Control	12	12	-1.95821	0.050205	0.125512	ns
x3_31_390_1626m_z	value	10	30	12	11	-0.127893	0.898234	0.898234	ns
x3_31_390_1626m_z	value	10	50	12	11	-1.18543	0.235848	0.336926	ns
x3_31_390_1626m_z	value	10	Control	12	12	-3.72302	0.000196852	0.00196852	**
x3_31_390_1626m_z	value	30	50	11	11	-1.03527	0.300543	0.375679	ns
x3_31_390_1626m_z	value	30	Control	11	12	-3.5133	0.000442585	0.00221293	**
x3_31_390_1626m_z	value	50	Control	11	12	-2.45576	0.0140587	0.0468623	*
x7_28_500_2770m_z	value	0	10	12	12	1.11207	0.266107	0.380153	ns
x7_28_500_2770m_z	value	0	30	12	11	0.166583	0.867698	0.867698	ns
x7_28_500_2770m_z	value	0	50	12	11	-1.00702	0.313924	0.392405	ns
x7_28_500_2770m_z	value	0	Control	12	12	4.29115	1.77753e-05	8.88765e-05	****
x7_28_500_2770m_z	value	10	30	12	11	-0.921044	0.357027	0.396697	ns
x7_28_500_2770m_z	value	10	50	12	11	-2.09465	0.0362021	0.0724041	ns
x7_28_500_2770m_z	value	10	Control	12	12	3.17907	0.00147746	0.00369365	**
x7_28_500_2770m_z	value	30	50	11	11	-1.1489	0.250599	0.380153	ns
x7_28_500_2770m_z	value	30	Control	11	12	4.03024	5.57197e-05	0.000185732	***
x7_28_500_2770m_z	value	50	Control	11	12	5.20385	1.95205e-07	1.95205e-06	****
x1_42_329_1546m_z	value	0	10	12	12	-0.640689	0.521724	0.613633	ns
x1_42_329_1546m_z	value	0	30	12	11	-1.72397	0.0847125	0.169425	ns
x1_42_329_1546m_z	value	0	50	12	11	-1.22097	0.222098	0.370163	ns
x1_42_329_1546m_z	value	0	Control	12	12	-4.89583	9.78893e-07	9.78893e-06	****
x1_42_329_1546m_z	value	10	30	12	11	-1.09737	0.272481	0.389258	ns
x1_42_329_1546m_z	value	10	50	12	11	-0.594363	0.55227	0.613633	ns
x1_42_329_1546m_z	value	10	Control	12	12	-4.25515	2.08913e-05	0.000104457	***
x1_42_329_1546m_z	value	30	50	11	11	0.492414	0.622427	0.622427	ns
x1_42_329_1546m_z	value	30	Control	11	12	-3.06425	0.00218219	0.00545548	**
x1_42_329_1546m_z	value	50	Control	11	12	-3.56725	0.000360745	0.00120248	**
x0_95_220_0816m_z	value	0	10	12	12	0.930756	0.35198	0.586633	ns
x0_95_220_0816m_z	value	0	30	12	11	0.644839	0.519032	0.741474	ns
x0_95_220_0816m_z	value	0	50	12	11	0.941464	0.346467	0.586633	ns
x0_95_220_0816m_z	value	0	Control	12	12	-2.76809	0.00563856	0.0140964	*
x0_95_220_0816m_z	value	10	30	12	11	-0.265459	0.790656	0.878507	ns
x0_95_220_0816m_z	value	10	50	12	11	0.0311672	0.975136	0.975136	ns
x0_95_220_0816m_z	value	10	Control	12	12	-3.69885	0.000216581	0.00131779	**
x0_95_220_0816m_z	value	30	50	11	11	0.29038	0.771525	0.878507	ns
x0_95_220_0816m_z	value	30	Control	11	12	-3.35209	0.000802052	0.00267351	**
x0_95_220_0816m_z	value	50	Control	11	12	-3.64871	0.000263559	0.00131779	**
x1_00_300_0386m_z	value	0	10	12	12	2.11535	0.0343998	0.0687996	ns
x1_00_300_0386m_z	value	0	30	12	11	3.64334	0.000269125	0.00134563	**
x1_00_300_0386m_z	value	0	50	12	11	1.90227	0.0571354	0.0952256	ns
x1_00_300_0386m_z	value	0	Control	12	12	-1.00328	0.315725	0.350805	ns
x1_00_300_0386m_z	value	10	30	12	11	1.57448	0.115376	0.14422	ns
x1_00_300_0386m_z	value	10	50	12	11	-0.166583	0.867698	0.867698	ns
x1_00_300_0386m_z	value	10	Control	12	12	-3.11864	0.0018169	0.00605634	**
x1_00_300_0386m_z	value	30	50	11	11	-1.70441	0.0883053	0.12615	ns
x1_00_300_0386m_z	value	30	Control	11	12	-4.62457	3.75382e-06	3.75382e-05	****
x1_00_300_0386m_z	value	50	Control	11	12	-2.8835	0.00393279	0.00983197	**
x8_60_480_3082m_z	value	0	10	12	12	1.20877	0.22675	0.323928	ns
x8_60_480_3082m_z	value	0	30	12	11	0.505124	0.613472	0.613472	ns
x8_60_480_3082m_z	value	0	50	12	11	-0.836141	0.403076	0.503845	ns
x8_60_480_3082m_z	value	0	Control	12	12	4.2428	2.20752e-05	0.000110376	***
x8_60_480_3082m_z	value	10	30	12	11	-0.67708	0.498355	0.553728	ns
x8_60_480_3082m_z	value	10	50	12	11	-2.01834	0.0435554	0.0871108	ns
x8_60_480_3082m_z	value	10	Control	12	12	3.03402	0.00241317	0.00603292	**
x8_60_480_3082m_z	value	30	50	11	11	-1.31302	0.189175	0.315292	ns
x8_60_480_3082m_z	value	30	Control	11	12	3.64441	0.000268003	0.000893344	***
x8_60_480_3082m_z	value	50	Control	11	12	4.98568	6.17453e-07	6.17453e-06	****
x2_78_352_1617m_z	value	0	10	12	12	-0.495597	0.620179	0.775223	ns
x2_78_352_1617m_z	value	0	30	12	11	-1.13707	0.255511	0.511022	ns
x2_78_352_1617m_z	value	0	50	12	11	-0.324569	0.745507	0.828342	ns
x2_78_352_1617m_z	value	0	Control	12	12	-4.67795	2.89751e-06	2.89751e-05	****
x2_78_352_1617m_z	value	10	30	12	11	-0.652362	0.514168	0.734526	ns
x2_78_352_1617m_z	value	10	50	12	11	0.160135	0.872775	0.872775	ns
x2_78_352_1617m_z	value	10	Control	12	12	-4.18236	2.88503e-05	9.61675e-05	****
x2_78_352_1617m_z	value	30	50	11	11	0.795389	0.426387	0.710645	ns
x2_78_352_1617m_z	value	30	Control	11	12	-3.43806	0.000585889	0.00146472	**
x2_78_352_1617m_z	value	50	Control	11	12	-4.25056	2.13236e-05	9.61675e-05	****
x7_67_452_2769m_z	value	0	10	12	12	0.689001	0.490823	0.873621	ns
x7_67_452_2769m_z	value	0	30	12	11	0.391202	0.695648	0.873621	ns
x7_67_452_2769m_z	value	0	50	12	11	0.15906	0.873621	0.873621	ns
x7_67_452_2769m_z	value	0	Control	12	12	4.52081	6.16024e-06	6.16024e-05	****
x7_67_452_2769m_z	value	10	30	12	11	-0.282654	0.777442	0.873621	ns
x7_67_452_2769m_z	value	10	50	12	11	-0.514796	0.606696	0.873621	ns
x7_67_452_2769m_z	value	10	Control	12	12	3.83181	0.000127203	0.000318007	***
x7_67_452_2769m_z	value	30	50	11	11	-0.227254	0.820226	0.873621	ns
x7_67_452_2769m_z	value	30	Control	11	12	4.03024	5.57197e-05	0.000185732	***
x7_67_452_2769m_z	value	50	Control	11	12	4.26238	2.02259e-05	0.000101129	***
x1_30_227_0665m_z	value	0	10	12	12	0.676913	0.498461	0.623076	ns
x1_30_227_0665m_z	value	0	30	12	11	-0.327793	0.743068	0.774148	ns
x1_30_227_0665m_z	value	0	50	12	11	0.948987	0.342627	0.489467	ns
x1_30_227_0665m_z	value	0	Control	12	12	-2.01865	0.0435234	0.145078	ns
x1_30_227_0665m_z	value	10	30	12	11	-0.989827	0.322259	0.489467	ns
x1_30_227_0665m_z	value	10	50	12	11	0.286953	0.774148	0.774148	ns
x1_30_227_0665m_z	value	10	Control	12	12	-2.69557	0.00702693	0.0351346	*
x1_30_227_0665m_z	value	30	50	11	11	1.2499	0.211337	0.422674	ns
x1_30_227_0665m_z	value	30	Control	11	12	-1.64649	0.0996634	0.249158	ns
x1_30_227_0665m_z	value	50	Control	11	12	-2.92327	0.00346378	0.0346378	*
x1_42_445_1915m_z	value	0	10	12	12	-1.78899	0.0736172	0.122695	ns
x1_42_445_1915m_z	value	0	30	12	11	-2.44716	0.0143986	0.0287972	*
x1_42_445_1915m_z	value	0	50	12	11	-1.19618	0.231628	0.289535	ns
x1_42_445_1915m_z	value	0	Control	12	12	-5.13729	2.78731e-07	2.78731e-06	****
x1_42_445_1915m_z	value	10	30	12	11	-0.6975	0.48549	0.539433	ns
x1_42_445_1915m_z	value	10	50	12	11	0.553486	0.57993	0.57993	ns
x1_42_445_1915m_z	value	10	Control	12	12	-3.3483	0.00081308	0.00271027	**
x1_42_445_1915m_z	value	30	50	11	11	1.22465	0.220708	0.289535	ns
x1_42_445_1915m_z	value	30	Control	11	12	-2.5772	0.00996029	0.0249007	*
x1_42_445_1915m_z	value	50	Control	11	12	-3.82819	0.000129088	0.000645442	***
x1_17_320_1276m_z	value	0	10	12	12	-1.7769	0.0755851	0.125975	ns
x1_17_320_1276m_z	value	0	30	12	11	-2.02049	0.0433322	0.0866643	ns
x1_17_320_1276m_z	value	0	50	12	11	-0.395501	0.692473	0.769415	ns
x1_17_320_1276m_z	value	0	Control	12	12	-4.95597	7.19695e-07	7.19695e-06	****
x1_17_320_1276m_z	value	10	30	12	11	-0.282654	0.777442	0.777442	ns
x1_17_320_1276m_z	value	10	50	12	11	1.34234	0.179486	0.224358	ns
x1_17_320_1276m_z	value	10	Control	12	12	-3.17907	0.00147746	0.00492487	**
x1_17_320_1276m_z	value	30	50	11	11	1.59078	0.111659	0.159513	ns
x1_17_320_1276m_z	value	30	Control	11	12	-2.82654	0.00470535	0.0117634	*
x1_17_320_1276m_z	value	50	Control	11	12	-4.45154	8.52585e-06	4.26292e-05	****
x4_61_144_0450m_z	value	0	10	12	12	1.61976	0.105285	0.210569	ns
x4_61_144_0450m_z	value	0	30	12	11	2.65888	0.00783999	0.0783999	ns
x4_61_144_0450m_z	value	0	50	12	11	2.2075	0.0272793	0.0909311	ns
x4_61_144_0450m_z	value	0	Control	12	12	0.362632	0.71688	0.71688	ns
x4_61_144_0450m_z	value	10	30	12	11	1.07473	0.282495	0.403565	ns
x4_61_144_0450m_z	value	10	50	12	11	0.623344	0.533059	0.666323	ns
x4_61_144_0450m_z	value	10	Control	12	12	-1.25712	0.208709	0.347848	ns
x4_61_144_0450m_z	value	30	50	11	11	-0.441883	0.658574	0.71688	ns
x4_61_144_0450m_z	value	30	Control	11	12	-2.30422	0.0212101	0.0909311	ns
x4_61_144_0450m_z	value	50	Control	11	12	-1.85284	0.0639059	0.159765	ns
x4_14_839_4589m_z	value	0	10	12	12	-1.93404	0.0531085	0.0758692	ns
x4_14_839_4589m_z	value	0	30	12	11	-2.60837	0.00909741	0.0217907	*
x4_14_839_4589m_z	value	0	50	12	11	-0.364334	0.715609	0.715609	ns
x4_14_839_4589m_z	value	0	Control	12	12	-5.27025	1.36236e-07	1.36236e-06	****
x4_14_839_4589m_z	value	10	30	12	11	-0.716846	0.473469	0.526077	ns
x4_14_839_4589m_z	value	10	50	12	11	1.52719	0.126713	0.158391	ns
x4_14_839_4589m_z	value	10	Control	12	12	-3.33622	0.000849273	0.00283091	**
x4_14_839_4589m_z	value	30	50	11	11	2.19679	0.0280355	0.0467258	*
x4_14_839_4589m_z	value	30	Control	11	12	-2.54604	0.0108953	0.0217907	*
x4_14_839_4589m_z	value	50	Control	11	12	-4.79008	1.66718e-06	8.33592e-06	****
x8_48_321_2423m_z	value	0	10	12	12	1.78899	0.0736172	0.122695	ns
x8_48_321_2423m_z	value	0	30	12	11	2.23114	0.0256718	0.0513435	ns
x8_48_321_2423m_z	value	0	50	12	11	-0.928568	0.353113	0.504448	ns
x8_48_321_2423m_z	value	0	Control	12	12	2.24832	0.0245559	0.0513435	ns
x8_48_321_2423m_z	value	10	30	12	11	0.481479	0.630176	0.717771	ns
x8_48_321_2423m_z	value	10	50	12	11	-2.67823	0.00740125	0.0246708	*
x8_48_321_2423m_z	value	10	Control	12	12	0.459334	0.645994	0.717771	ns
x8_48_321_2423m_z	value	30	50	11	11	-3.09318	0.00198023	0.00990116	**
x8_48_321_2423m_z	value	30	Control	11	12	-0.0322419	0.974279	0.974279	ns
x8_48_321_2423m_z	value	50	Control	11	12	3.12747	0.0017632	0.00990116	**
x3_31_328_1738n	value	0	10	12	12	2.04283	0.0410695	0.0700217	ns
x3_31_328_1738n	value	0	30	12	11	2.29885	0.0215135	0.0557577	ns
x3_31_328_1738n	value	0	50	12	11	-0.0354661	0.971708	0.971708	ns
x3_31_328_1738n	value	0	Control	12	12	-1.1846	0.236176	0.326747	ns
x3_31_328_1738n	value	10	30	12	11	0.300925	0.763472	0.848302	ns
x3_31_328_1738n	value	10	50	12	11	-2.03339	0.042013	0.0700217	ns
x3_31_328_1738n	value	10	Control	12	12	-3.22743	0.00124909	0.00624547	**
x3_31_328_1738n	value	30	50	11	11	-2.28517	0.0223031	0.0557577	ns
x3_31_328_1738n	value	30	Control	11	12	-3.45741	0.000545396	0.00545396	**
x3_31_328_1738n	value	50	Control	11	12	-1.12309	0.261398	0.326747	ns
x1_68_296_0993m_z	value	0	10	12	12	-1.34174	0.179681	0.359361	ns
x1_68_296_0993m_z	value	0	30	12	11	-0.944688	0.344818	0.492597	ns
x1_68_296_0993m_z	value	0	50	12	11	-0.132192	0.894833	0.894833	ns
x1_68_296_0993m_z	value	0	Control	12	12	3.57797	0.000346273	0.000865683	***
x1_68_296_0993m_z	value	10	30	12	11	0.367558	0.713203	0.792448	ns
x1_68_296_0993m_z	value	10	50	12	11	1.18005	0.237979	0.396631	ns
x1_68_296_0993m_z	value	10	Control	12	12	4.91971	8.6673e-07	8.6673e-06	****
x1_68_296_0993m_z	value	30	50	11	11	0.795389	0.426387	0.532984	ns
x1_68_296_0993m_z	value	30	Control	11	12	4.44401	8.82966e-06	4.41483e-05	****
x1_68_296_0993m_z	value	50	Control	11	12	3.63152	0.000281761	0.000865683	***
x0_97_334_1275m_z	value	0	10	12	12	-1.24504	0.213118	0.266398	ns
x0_97_334_1275m_z	value	0	30	12	11	-1.81415	0.0696553	0.116092	ns
x0_97_334_1275m_z	value	0	50	12	11	0.210647	0.833163	0.833163	ns
x0_97_334_1275m_z	value	0	Control	12	12	-4.84718	1.25227e-06	6.26136e-06	****
x0_97_334_1275m_z	value	10	30	12	11	-0.596476	0.550858	0.612064	ns
x0_97_334_1275m_z	value	10	50	12	11	1.42832	0.153201	0.218858	ns
x0_97_334_1275m_z	value	10	Control	12	12	-3.60215	0.000315601	0.001052	**
x0_97_334_1275m_z	value	30	50	11	11	1.98216	0.0474612	0.0949224	ns
x0_97_334_1275m_z	value	30	Control	11	12	-2.92649	0.00342808	0.0085702	**
x0_97_334_1275m_z	value	50	Control	11	12	-4.95129	7.37249e-07	6.26136e-06	****
x7_88_337_2370m_z	value	0	10	12	12	0.519773	0.603222	0.670247	ns
x7_88_337_2370m_z	value	0	30	12	11	2.29885	0.0215135	0.0717116	ns
x7_88_337_2370m_z	value	0	50	12	11	-0.177331	0.859249	0.859249	ns
x7_88_337_2370m_z	value	0	Control	12	12	-1.63184	0.102712	0.171187	ns
x7_88_337_2370m_z	value	10	30	12	11	1.7905	0.0733733	0.146747	ns
x7_88_337_2370m_z	value	10	50	12	11	-0.685678	0.492916	0.616145	ns
x7_88_337_2370m_z	value	10	Control	12	12	-2.15162	0.0314275	0.0785688	ns
x7_88_337_2370m_z	value	30	50	11	11	-2.42404	0.0153487	0.0717116	ns
x7_88_337_2370m_z	value	30	Control	11	12	-3.89482	9.82697e-05	0.000982697	***
x7_88_337_2370m_z	value	50	Control	11	12	-1.41864	0.156003	0.222861	ns
x5_86_353_2321m_z	value	0	10	12	12	0.942843	0.345761	0.432201	ns
x5_86_353_2321m_z	value	0	30	12	11	1.2037	0.228706	0.326723	ns
x5_86_353_2321m_z	value	0	50	12	11	-0.472882	0.636298	0.706997	ns
x5_86_353_2321m_z	value	0	Control	12	12	4.09774	4.17198e-05	0.000208599	***
x5_86_353_2321m_z	value	10	30	12	11	0.281579	0.778266	0.778266	ns
x5_86_353_2321m_z	value	10	50	12	11	-1.395	0.163016	0.271693	ns
x5_86_353_2321m_z	value	10	Control	12	12	3.1549	0.00160553	0.00535178	**
x5_86_353_2321m_z	value	30	50	11	11	-1.64128	0.100739	0.201479	ns
x5_86_353_2321m_z	value	30	Control	11	12	2.80397	0.00504771	0.0126193	*
x5_86_353_2321m_z	value	50	Control	11	12	4.48055	7.44498e-06	7.44498e-05	****
x3_39_378_2122m_z	value	0	10	12	12	1.24504	0.213118	0.355197	ns
x3_39_378_2122m_z	value	0	30	12	11	-0.0967258	0.922944	0.922944	ns
x3_39_378_2122m_z	value	0	50	12	11	0.9995	0.317553	0.396941	ns
x3_39_378_2122m_z	value	0	Control	12	12	-2.79227	0.00523401	0.0174467	*
x3_39_378_2122m_z	value	10	30	12	11	-1.3144	0.188713	0.355197	ns
x3_39_378_2122m_z	value	10	50	12	11	-0.21817	0.827296	0.919218	ns
x3_39_378_2122m_z	value	10	Control	12	12	-4.0373	5.4069e-05	0.00054069	***
x3_39_378_2122m_z	value	30	50	11	11	1.07314	0.283206	0.396941	ns
x3_39_378_2122m_z	value	30	Control	11	12	-2.63417	0.00843444	0.0210861	*
x3_39_378_2122m_z	value	50	Control	11	12	-3.73039	0.000191183	0.000955914	***
x3_19_369_2126m_z	value	0	10	12	12	-0.229667	0.818351	0.818351	ns
x3_19_369_2126m_z	value	0	30	12	11	-0.910297	0.362666	0.604443	ns
x3_19_369_2126m_z	value	0	50	12	11	0.547038	0.584353	0.649281	ns
x3_19_369_2126m_z	value	0	Control	12	12	-3.57797	0.000346273	0.00173137	**
x3_19_369_2126m_z	value	10	30	12	11	-0.685678	0.492916	0.616145	ns
x3_19_369_2126m_z	value	10	50	12	11	0.771657	0.440318	0.616145	ns
x3_19_369_2126m_z	value	10	Control	12	12	-3.3483	0.00081308	0.00271027	**
x3_19_369_2126m_z	value	30	50	11	11	1.42665	0.153681	0.307361	ns
x3_19_369_2126m_z	value	30	Control	11	12	-2.58903	0.00962476	0.0240619	*
x3_19_369_2126m_z	value	50	Control	11	12	-4.04636	5.20198e-05	0.000520198	***
x7_88_317_2107m_z	value	0	10	12	12	0.519773	0.603222	0.670247	ns
x7_88_317_2107m_z	value	0	30	12	11	0.596476	0.550858	0.670247	ns
x7_88_317_2107m_z	value	0	50	12	11	-1.18328	0.236699	0.338141	ns
x7_88_317_2107m_z	value	0	Control	12	12	3.00985	0.0026138	0.013069	*
x7_88_317_2107m_z	value	10	30	12	11	0.0881279	0.929775	0.929775	ns
x7_88_317_2107m_z	value	10	50	12	11	-1.69163	0.0907172	0.151195	ns
x7_88_317_2107m_z	value	10	Control	12	12	2.49007	0.0127717	0.0425722	*
x7_88_317_2107m_z	value	30	50	11	11	-1.74228	0.0814592	0.151195	ns
x7_88_317_2107m_z	value	30	Control	11	12	2.34721	0.0189145	0.0472862	*
x7_88_317_2107m_z	value	50	Control	11	12	4.12697	3.6758e-05	0.00036758	***
x7_74_301_2160m_z	value	0	10	12	12	-0.821966	0.411096	0.51387	ns
x7_74_301_2160m_z	value	0	30	12	11	-1.21445	0.224577	0.374296	ns
x7_74_301_2160m_z	value	0	50	12	11	0.113921	0.9093	0.9093	ns
x7_74_301_2160m_z	value	0	Control	12	12	3.72302	0.000196852	0.000656172	***
x7_74_301_2160m_z	value	10	30	12	11	-0.410547	0.681405	0.757116	ns
x7_74_301_2160m_z	value	10	50	12	11	0.91782	0.358713	0.512447	ns
x7_74_301_2160m_z	value	10	Control	12	12	4.54499	5.49381e-06	2.74691e-05	****
x7_74_301_2160m_z	value	30	50	11	11	1.3004	0.193464	0.374296	ns
x7_74_301_2160m_z	value	30	Control	11	12	4.85563	1.20002e-06	1.20002e-05	****
x7_74_301_2160m_z	value	50	Control	11	12	3.52727	0.000419873	0.00104968	**
x2_98_343_1288m_z	value	0	10	12	12	0.278018	0.780999	0.84324	ns
x2_98_343_1288m_z	value	0	30	12	11	0.469657	0.6386	0.79825	ns
x2_98_343_1288m_z	value	0	50	12	11	1.75933	0.0785207	0.157041	ns
x2_98_343_1288m_z	value	0	Control	12	12	-2.30876	0.020957	0.0523926	ns
x2_98_343_1288m_z	value	10	30	12	11	0.19775	0.84324	0.84324	ns
x2_98_343_1288m_z	value	10	50	12	11	1.48743	0.136902	0.22817	ns
x2_98_343_1288m_z	value	10	Control	12	12	-2.58678	0.00968786	0.0322929	*
x2_98_343_1288m_z	value	30	50	11	11	1.26252	0.206761	0.295372	ns
x2_98_343_1288m_z	value	30	Control	11	12	-2.72767	0.0063784	0.031892	*
x2_98_343_1288m_z	value	50	Control	11	12	-4.01734	5.88577e-05	0.000588577	***
x1_15_827_2660m_z	value	0	10	12	12	-0.616475	0.537581	0.537581	ns
x1_15_827_2660m_z	value	0	30	12	11	-1.39285	0.163665	0.233807	ns
x1_15_827_2660m_z	value	0	50	12	11	0.928568	0.353113	0.441392	ns
x1_15_827_2660m_z	value	0	Control	12	12	-3.50544	0.000455847	0.00227923	**
x1_15_827_2660m_z	value	10	30	12	11	-0.789927	0.42957	0.4773	ns
x1_15_827_2660m_z	value	10	50	12	11	1.53149	0.125648	0.209413	ns
x1_15_827_2660m_z	value	10	Control	12	12	-2.88897	0.00386507	0.0128836	*
x1_15_827_2660m_z	value	30	50	11	11	2.27254	0.0230538	0.0576346	ns
x1_15_827_2660m_z	value	30	Control	11	12	-2.03554	0.0417965	0.0835931	ns
x1_15_827_2660m_z	value	50	Control	11	12	-4.35696	1.31882e-05	0.000131882	***
x1_68_357_1405m_z	value	0	10	12	12	-0.290106	0.771735	0.771735	ns
x1_68_357_1405m_z	value	0	30	12	11	0.334241	0.738197	0.771735	ns
x1_68_357_1405m_z	value	0	50	12	11	1.19832	0.230791	0.384651	ns
x1_68_357_1405m_z	value	0	Control	12	12	-2.84062	0.00450262	0.0150087	*
x1_68_357_1405m_z	value	10	30	12	11	0.61797	0.536595	0.670744	ns
x1_68_357_1405m_z	value	10	50	12	11	1.48205	0.138326	0.276652	ns
x1_68_357_1405m_z	value	10	Control	12	12	-2.55051	0.0107565	0.0268912	*
x1_68_357_1405m_z	value	30	50	11	11	0.84589	0.397614	0.56802	ns
x1_68_357_1405m_z	value	30	Control	11	12	-3.11242	0.0018556	0.00927799	**
x1_68_357_1405m_z	value	50	Control	11	12	-3.9765	6.99357e-05	0.000699357	***
x2_01_252_0450m_z	value	0	10	12	12	0.169228	0.865617	0.865617	ns
x2_01_252_0450m_z	value	0	30	12	11	-1.13814	0.255062	0.425103	ns
x2_01_252_0450m_z	value	0	50	12	11	-1.38318	0.16661	0.384707	ns
x2_01_252_0450m_z	value	0	Control	12	12	-2.18788	0.0286783	0.143392	ns
x2_01_252_0450m_z	value	10	30	12	11	-1.30365	0.192353	0.384707	ns
x2_01_252_0450m_z	value	10	50	12	11	-1.54869	0.121457	0.384707	ns
x2_01_252_0450m_z	value	10	Control	12	12	-2.35711	0.0184179	0.143392	ns
x2_01_252_0450m_z	value	30	50	11	11	-0.239879	0.810424	0.865617	ns
x2_01_252_0450m_z	value	30	Control	11	12	-1.00165	0.316513	0.452161	ns
x2_01_252_0450m_z	value	50	Control	11	12	-0.756611	0.449283	0.561604	ns
x7_74_319_2267m_z	value	0	10	12	12	0.64065	0.52175	0.745357	ns
x7_74_319_2267m_z	value	0	30	12	11	0.505124	0.613472	0.76684	ns
x7_74_319_2267m_z	value	0	50	12	11	-0.281579	0.778266	0.86474	ns
x7_74_319_2267m_z	value	0	Control	12	12	4.29115	1.77753e-05	8.88765e-05	****
x7_74_319_2267m_z	value	10	30	12	11	-0.121445	0.903339	0.903339	ns
x7_74_319_2267m_z	value	10	50	12	11	-0.908148	0.3638	0.7276	ns
x7_74_319_2267m_z	value	10	Control	12	12	3.6505	0.000261734	0.000654335	***
x7_74_319_2267m_z	value	30	50	11	11	-0.770139	0.441217	0.735362	ns
x7_74_319_2267m_z	value	30	Control	11	12	3.6917	0.00022276	0.000654335	***
x7_74_319_2267m_z	value	50	Control	11	12	4.4784	7.52033e-06	7.52033e-05	****
x7_07_379_2473m_z	value	0	10	12	12	-0.495597	0.620179	0.801132	ns
x7_07_379_2473m_z	value	0	30	12	11	0.0236441	0.981137	0.985423	ns
x7_07_379_2473m_z	value	0	50	12	11	-0.466433	0.640905	0.801132	ns
x7_07_379_2473m_z	value	0	Control	12	12	1.378	0.168203	0.463701	ns
x7_07_379_2473m_z	value	10	30	12	11	0.508348	0.61121	0.801132	ns
x7_07_379_2473m_z	value	10	50	12	11	0.0182704	0.985423	0.985423	ns
x7_07_379_2473m_z	value	10	Control	12	12	1.8736	0.0609857	0.348276	ns
x7_07_379_2473m_z	value	30	50	11	11	-0.479759	0.631399	0.801132	ns
x7_07_379_2473m_z	value	30	Control	11	12	1.32407	0.18548	0.463701	ns
x7_07_379_2473m_z	value	50	Control	11	12	1.81415	0.0696553	0.348276	ns
x3_08_272_1606m_z	value	0	10	12	12	-1.4747	0.140292	0.195395	ns
x3_08_272_1606m_z	value	0	30	12	11	-1.41757	0.156316	0.195395	ns
x3_08_272_1606m_z	value	0	50	12	11	0.336391	0.736576	0.818418	ns
x3_08_272_1606m_z	value	0	Control	12	12	-4.23071	2.32957e-05	0.000116478	***
x3_08_272_1606m_z	value	10	30	12	11	0.0247188	0.980279	0.980279	ns
x3_08_272_1606m_z	value	10	50	12	11	1.77868	0.0752923	0.143289	ns
x3_08_272_1606m_z	value	10	Control	12	12	-2.756	0.00585123	0.0163134	*
x3_08_272_1606m_z	value	30	50	11	11	1.71703	0.0859735	0.143289	ns
x3_08_272_1606m_z	value	30	Control	11	12	-2.72014	0.00652535	0.0163134	*
x3_08_272_1606m_z	value	50	Control	11	12	-4.4741	7.67321e-06	7.67321e-05	****
x0_97_258_1103m_z	value	0	10	12	12	-1.39009	0.164502	0.205627	ns
x0_97_258_1103m_z	value	0	30	12	11	-0.278355	0.78074	0.78074	ns
x0_97_258_1103m_z	value	0	50	12	11	1.57878	0.114387	0.163409	ns
x0_97_258_1103m_z	value	0	Control	12	12	-3.97687	6.98296e-05	0.000349148	***
x0_97_258_1103m_z	value	10	30	12	11	1.08118	0.279617	0.310686	ns
x0_97_258_1103m_z	value	10	50	12	11	2.93831	0.00330002	0.00825006	**
x0_97_258_1103m_z	value	10	Control	12	12	-2.58678	0.00968786	0.0193757	*
x0_97_258_1103m_z	value	30	50	11	11	1.81803	0.0690591	0.115098	ns
x0_97_258_1103m_z	value	30	Control	11	12	-3.6111	0.000304906	0.00101635	**
x0_97_258_1103m_z	value	50	Control	11	12	-5.46823	4.5455e-08	4.5455e-07	****
x2_47_452_1785m_z	value	0	10	12	12	-2.18788	0.0286783	0.040969	*
x2_47_452_1785m_z	value	0	30	12	11	-2.9985	0.00271313	0.00678282	**
x2_47_452_1785m_z	value	0	50	12	11	0.135416	0.892283	0.892283	ns
x2_47_452_1785m_z	value	0	Control	12	12	-4.94388	7.65811e-07	3.82906e-06	****
x2_47_452_1785m_z	value	10	30	12	11	-0.85871	0.390501	0.433889	ns
x2_47_452_1785m_z	value	10	50	12	11	2.27521	0.0228936	0.038156	*
x2_47_452_1785m_z	value	10	Control	12	12	-2.756	0.00585123	0.0117025	*
x2_47_452_1785m_z	value	30	50	11	11	3.06793	0.00215547	0.00678282	**
x2_47_452_1785m_z	value	30	Control	11	12	-1.83672	0.066252	0.082815	ns
x2_47_452_1785m_z	value	50	Control	11	12	-4.97063	6.67356e-07	3.82906e-06	****
x7_00_341_2681m_z	value	0	10	12	12	0.229667	0.818351	0.818351	ns
x7_00_341_2681m_z	value	0	30	12	11	1.26818	0.204733	0.341221	ns
x7_00_341_2681m_z	value	0	50	12	11	-0.627643	0.530238	0.589153	ns
x7_00_341_2681m_z	value	0	Control	12	12	-3.51753	0.000435581	0.00145194	**
x7_00_341_2681m_z	value	10	30	12	11	1.04356	0.296687	0.423839	ns
x7_00_341_2681m_z	value	10	50	12	11	-0.852262	0.394069	0.492586	ns
x7_00_341_2681m_z	value	10	Control	12	12	-3.7472	0.000178821	0.000894103	***
x7_00_341_2681m_z	value	30	50	11	11	-1.85591	0.0634666	0.126933	ns
x7_00_341_2681m_z	value	30	Control	11	12	-4.7084	2.49674e-06	2.49674e-05	****
x7_00_341_2681m_z	value	50	Control	11	12	-2.81257	0.00491472	0.0122868	*
x5_19_439_2315m_z	value	0	10	12	12	3.23951	0.00119734	0.00598669	**
x5_19_439_2315m_z	value	0	30	12	11	4.27206	1.93679e-05	0.000193679	***
x5_19_439_2315m_z	value	0	50	12	11	1.39608	0.162692	0.208675	ns
x5_19_439_2315m_z	value	0	Control	12	12	2.84062	0.00450262	0.0121781	*
x5_19_439_2315m_z	value	10	30	12	11	1.10375	0.269702	0.299669	ns
x5_19_439_2315m_z	value	10	50	12	11	-1.77223	0.0763562	0.152712	ns
x5_19_439_2315m_z	value	10	Control	12	12	-0.398895	0.68997	0.68997	ns
x5_19_439_2315m_z	value	30	50	11	11	-2.81543	0.00487126	0.0121781	*
x5_19_439_2315m_z	value	30	Control	11	12	-1.49388	0.135208	0.208675	ns
x5_19_439_2315m_z	value	50	Control	11	12	1.3821	0.16694	0.208675	ns
x2_01_613_3296m_z	value	0	10	12	12	-2.26041	0.023796	0.0450919	*
x2_01_613_3296m_z	value	0	30	12	11	-1.86788	0.0617785	0.0772231	ns
x2_01_613_3296m_z	value	0	50	12	11	0.750162	0.453157	0.503508	ns
x2_01_613_3296m_z	value	0	Control	12	12	-4.17027	3.0424e-05	0.00015212	***
x2_01_613_3296m_z	value	10	30	12	11	0.342839	0.731719	0.731719	ns
x2_01_613_3296m_z	value	10	50	12	11	2.96088	0.00306758	0.0102253	*
x2_01_613_3296m_z	value	10	Control	12	12	-1.90986	0.0561509	0.0772231	ns
x2_01_613_3296m_z	value	30	50	11	11	2.56292	0.0103795	0.0259489	*
x2_01_613_3296m_z	value	30	Control	11	12	-2.21072	0.0270551	0.0450919	*
x2_01_613_3296m_z	value	50	Control	11	12	-4.82877	1.37382e-06	1.37382e-05	****
x1_86_386_0044m_z	value	0	10	12	12	0.942843	0.345761	0.576268	ns
x1_86_386_0044m_z	value	0	30	12	11	0.635166	0.52532	0.723182	ns
x1_86_386_0044m_z	value	0	50	12	11	1.20262	0.229122	0.553282	ns
x1_86_386_0044m_z	value	0	Control	12	12	-1.0879	0.276641	0.553282	ns
x1_86_386_0044m_z	value	10	30	12	11	-0.286953	0.774148	0.77909	ns
x1_86_386_0044m_z	value	10	50	12	11	0.280505	0.77909	0.77909	ns
x1_86_386_0044m_z	value	10	Control	12	12	-2.03074	0.0422814	0.211407	ns
x1_86_386_0044m_z	value	30	50	11	11	0.55551	0.578546	0.723182	ns
x1_86_386_0044m_z	value	30	Control	11	12	-1.69915	0.089291	0.297637	ns
x1_86_386_0044m_z	value	50	Control	11	12	-2.26661	0.0234142	0.211407	ns
x7_31_361_2370m_z	value	0	10	12	12	-0.580211	0.561772	0.702215	ns
x7_31_361_2370m_z	value	0	30	12	11	-0.13864	0.889734	0.889734	ns
x7_31_361_2370m_z	value	0	50	12	11	0.867308	0.385773	0.551105	ns
x7_31_361_2370m_z	value	0	Control	12	12	2.87688	0.00401627	0.0133876	*
x7_31_361_2370m_z	value	10	30	12	11	0.428818	0.668056	0.742284	ns
x7_31_361_2370m_z	value	10	50	12	11	1.43477	0.151354	0.302708	ns
x7_31_361_2370m_z	value	10	Control	12	12	3.45709	0.000546037	0.00546037	**
x7_31_361_2370m_z	value	30	50	11	11	0.984768	0.324738	0.54123	ns
x7_31_361_2370m_z	value	30	Control	11	12	2.95229	0.00315431	0.0133876	*
x7_31_361_2370m_z	value	50	Control	11	12	1.94634	0.0516142	0.129035	ns
x6_49_383_2781m_z	value	0	10	12	12	-1.55932	0.118921	0.237842	ns
x6_49_383_2781m_z	value	0	30	12	11	-0.916745	0.359276	0.513251	ns
x6_49_383_2781m_z	value	0	50	12	11	-0.0784554	0.937466	0.937466	ns
x6_49_383_2781m_z	value	0	Control	12	12	2.19997	0.0278092	0.0695229	ns
x6_49_383_2781m_z	value	10	30	12	11	0.608298	0.54299	0.603322	ns
x6_49_383_2781m_z	value	10	50	12	11	1.44659	0.148012	0.246687	ns
x6_49_383_2781m_z	value	10	Control	12	12	3.75929	0.000170399	0.00170399	**
x6_49_383_2781m_z	value	30	50	11	11	0.82064	0.411851	0.514814	ns
x6_49_383_2781m_z	value	30	Control	11	12	3.06836	0.0021524	0.010762	*
x6_49_383_2781m_z	value	50	Control	11	12	2.23007	0.025743	0.0695229	ns
x8_24_324_2654n	value	0	10	12	12	2.35711	0.0184179	0.0550168	ns
x8_24_324_2654n	value	0	30	12	11	2.29025	0.0220067	0.0550168	ns
x8_24_324_2654n	value	0	50	12	11	-0.946838	0.343721	0.429652	ns
x8_24_324_2654n	value	0	Control	12	12	0.53186	0.594823	0.660914	ns
x8_24_324_2654n	value	10	30	12	11	-0.0150462	0.987995	0.987995	ns
x8_24_324_2654n	value	10	50	12	11	-3.25214	0.00114541	0.00764999	**
x8_24_324_2654n	value	10	Control	12	12	-1.82525	0.0679636	0.127856	ns
x8_24_324_2654n	value	30	50	11	11	-3.16893	0.00153	0.00764999	**
x8_24_324_2654n	value	30	Control	11	12	-1.77008	0.0767135	0.127856	ns
x8_24_324_2654n	value	50	Control	11	12	1.46701	0.142374	0.203391	ns
x3_66_392_2276m_z	value	0	10	12	12	0.616475	0.537581	0.597313	ns
x3_66_392_2276m_z	value	0	30	12	11	-0.761984	0.446069	0.557587	ns
x3_66_392_2276m_z	value	0	50	12	11	0.888802	0.374109	0.534442	ns
x3_66_392_2276m_z	value	0	Control	12	12	-3.13072	0.00174376	0.00581253	**
x3_66_392_2276m_z	value	10	30	12	11	-1.36491	0.172282	0.287136	ns
x3_66_392_2276m_z	value	10	50	12	11	0.285878	0.774971	0.774971	ns
x3_66_392_2276m_z	value	10	Control	12	12	-3.7472	0.000178821	0.000894103	***
x3_66_392_2276m_z	value	30	50	11	11	1.61603	0.106088	0.212176	ns
x3_66_392_2276m_z	value	30	Control	11	12	-2.29992	0.0214525	0.0536313	ns
x3_66_392_2276m_z	value	50	Control	11	12	-3.95071	7.79194e-05	0.000779194	***
x2_16_366_1769m_z	value	0	10	12	12	-1.00328	0.315725	0.394656	ns
x2_16_366_1769m_z	value	0	30	12	11	-1.69055	0.0909225	0.151537	ns
x2_16_366_1769m_z	value	0	50	12	11	0.360035	0.718821	0.718821	ns
x2_16_366_1769m_z	value	0	Control	12	12	-4.35159	1.35157e-05	6.75784e-05	****
x2_16_366_1769m_z	value	10	30	12	11	-0.709322	0.478124	0.531249	ns
x2_16_366_1769m_z	value	10	50	12	11	1.34126	0.179835	0.256907	ns
x2_16_366_1769m_z	value	10	Control	12	12	-3.3483	0.00081308	0.00271027	**
x2_16_366_1769m_z	value	30	50	11	11	2.00741	0.0447059	0.0894117	ns
x2_16_366_1769m_z	value	30	Control	11	12	-2.56538	0.0103062	0.0257655	*
x2_16_366_1769m_z	value	50	Control	11	12	-4.61597	3.91265e-06	3.91265e-05	****
x5_24_434_2209m_z	value	0	10	12	12	0.37472	0.707869	0.786521	ns
x5_24_434_2209m_z	value	0	30	12	11	0.859785	0.389908	0.649846	ns
x5_24_434_2209m_z	value	0	50	12	11	-0.171957	0.863471	0.863471	ns
x5_24_434_2209m_z	value	0	Control	12	12	4.47246	7.73239e-06	3.8662e-05	****
x5_24_434_2209m_z	value	10	30	12	11	0.493301	0.6218	0.777249	ns
x5_24_434_2209m_z	value	10	50	12	11	-0.53844	0.590273	0.777249	ns
x5_24_434_2209m_z	value	10	Control	12	12	4.09774	4.17198e-05	0.000139066	***
x5_24_434_2209m_z	value	30	50	11	11	-1.01002	0.312486	0.624973	ns
x5_24_434_2209m_z	value	30	Control	11	12	3.51437	0.000440798	0.001102	**
x5_24_434_2209m_z	value	50	Control	11	12	4.54611	5.4646e-06	3.8662e-05	****
x2_42_292_1281m_z	value	0	10	12	12	-1.16042	0.245877	0.273196	ns
x2_42_292_1281m_z	value	0	30	12	11	-2.39235	0.0167408	0.0334816	*
x2_42_292_1281m_z	value	0	50	12	11	0.419145	0.67511	0.67511	ns
x2_42_292_1281m_z	value	0	Control	12	12	-4.70213	2.57462e-06	1.28731e-05	****
x2_42_292_1281m_z	value	10	30	12	11	-1.25744	0.208596	0.260745	ns
x2_42_292_1281m_z	value	10	50	12	11	1.55406	0.12017	0.171671	ns
x2_42_292_1281m_z	value	10	Control	12	12	-3.54171	0.000397547	0.00132516	**
x2_42_292_1281m_z	value	30	50	11	11	2.7523	0.00591783	0.0147946	*
x2_42_292_1281m_z	value	30	Control	11	12	-2.20642	0.0273544	0.0455907	*
x2_42_292_1281m_z	value	50	Control	11	12	-5.01792	5.22343e-07	5.22343e-06	****
x1_17_363_1386m_z	value	0	10	12	12	0.604387	0.545586	0.681983	ns
x1_17_363_1386m_z	value	0	30	12	11	-0.278355	0.78074	0.867488	ns
x1_17_363_1386m_z	value	0	50	12	11	0.624419	0.532353	0.681983	ns
x1_17_363_1386m_z	value	0	Control	12	12	4.0373	5.4069e-05	0.000270345	***
x1_17_363_1386m_z	value	10	30	12	11	-0.869457	0.384597	0.640995	ns
x1_17_363_1386m_z	value	10	50	12	11	0.0333167	0.973422	0.973422	ns
x1_17_363_1386m_z	value	10	Control	12	12	3.43292	0.000597124	0.00199041	**
x1_17_363_1386m_z	value	30	50	11	11	0.883766	0.376823	0.640995	ns
x1_17_363_1386m_z	value	30	Control	11	12	4.22692	2.36915e-05	0.000236915	***
x1_17_363_1386m_z	value	50	Control	11	12	3.32414	0.000886908	0.00221727	**
x1_73_165_0411m_z	value	0	10	12	12	1.78899	0.0736172	0.105167	ns
x1_73_165_0411m_z	value	0	30	12	11	2.25264	0.0242821	0.0485642	*
x1_73_165_0411m_z	value	0	50	12	11	0.163359	0.870236	0.870236	ns
x1_73_165_0411m_z	value	0	Control	12	12	4.94388	7.65811e-07	7.65811e-06	****
x1_73_165_0411m_z	value	10	30	12	11	0.502974	0.614983	0.683314	ns
x1_73_165_0411m_z	value	10	50	12	11	-1.5863	0.112671	0.140838	ns
x1_73_165_0411m_z	value	10	Control	12	12	3.1549	0.00160553	0.00535178	**
x1_73_165_0411m_z	value	30	50	11	11	-2.04529	0.0408266	0.0680443	ns
x1_73_165_0411m_z	value	30	Control	11	12	2.58258	0.00980651	0.0245163	*
x1_73_165_0411m_z	value	50	Control	11	12	4.67186	2.98491e-06	1.49246e-05	****
x9_17_303_2321m_z	value	0	10	12	12	1.66811	0.0952943	0.136135	ns
x9_17_303_2321m_z	value	0	30	12	11	1.15963	0.246198	0.307747	ns
x9_17_303_2321m_z	value	0	50	12	11	-0.6975	0.48549	0.539433	ns
x9_17_303_2321m_z	value	0	Control	12	12	3.91643	8.98711e-05	0.000449356	***
x9_17_303_2321m_z	value	10	30	12	11	-0.471807	0.637065	0.637065	ns
x9_17_303_2321m_z	value	10	50	12	11	-2.32894	0.0198621	0.0491117	*
x9_17_303_2321m_z	value	10	Control	12	12	2.24832	0.0245559	0.0491117	*
x9_17_303_2321m_z	value	30	50	11	11	-1.81803	0.0690591	0.115098	ns
x9_17_303_2321m_z	value	30	Control	11	12	2.67071	0.00756918	0.0252306	*
x9_17_303_2321m_z	value	50	Control	11	12	4.52784	5.95893e-06	5.95893e-05	****
x6_39_313_2379m_z	value	0	10	12	12	2.38128	0.0172524	0.0345048	*
x6_39_313_2379m_z	value	0	30	12	11	3.28115	0.00103383	0.00516917	**
x6_39_313_2379m_z	value	0	50	12	11	0.74049	0.459003	0.510003	ns
x6_39_313_2379m_z	value	0	Control	12	12	-0.483509	0.628734	0.628734	ns
x6_39_313_2379m_z	value	10	30	12	11	0.952212	0.34099	0.426237	ns
x6_39_313_2379m_z	value	10	50	12	11	-1.58845	0.112184	0.186974	ns
x6_39_313_2379m_z	value	10	Control	12	12	-2.86479	0.00417281	0.0139094	*
x6_39_313_2379m_z	value	30	50	11	11	-2.48717	0.0128764	0.0321909	*
x6_39_313_2379m_z	value	30	Control	11	12	-3.75404	0.000174011	0.00174011	**
x6_39_313_2379m_z	value	50	Control	11	12	-1.21337	0.224988	0.321411	ns
x1_40_202_1076m_z	value	0	10	12	12	0.954931	0.339612	0.377347	ns
x1_40_202_1076m_z	value	0	30	12	11	-0.362184	0.717214	0.717214	ns
x1_40_202_1076m_z	value	0	50	12	11	-1.47131	0.141208	0.235347	ns
x1_40_202_1076m_z	value	0	Control	12	12	-3.73511	0.000187633	0.000938163	***
x1_40_202_1076m_z	value	10	30	12	11	-1.29613	0.194932	0.278475	ns
x1_40_202_1076m_z	value	10	50	12	11	-2.40525	0.0161615	0.0404038	*
x1_40_202_1076m_z	value	10	Control	12	12	-4.69004	2.73149e-06	2.73149e-05	****
x1_40_202_1076m_z	value	30	50	11	11	-1.08577	0.277581	0.346976	ns
x1_40_202_1076m_z	value	30	Control	11	12	-3.29083	0.000998937	0.00332979	**
x1_40_202_1076m_z	value	50	Control	11	12	-2.1817	0.0291314	0.0582628	ns
x1_53_269_1609m_z	value	0	10	12	12	-0.326369	0.744145	0.744145	ns
x1_53_269_1609m_z	value	0	30	12	11	-1.42294	0.154752	0.221075	ns
x1_53_269_1609m_z	value	0	50	12	11	1.15641	0.247513	0.299669	ns
x1_53_269_1609m_z	value	0	Control	12	12	-3.7472	0.000178821	0.000894103	***
x1_53_269_1609m_z	value	10	30	12	11	-1.10375	0.269702	0.299669	ns
x1_53_269_1609m_z	value	10	50	12	11	1.47561	0.14005	0.221075	ns
x1_53_269_1609m_z	value	10	Control	12	12	-3.42083	0.000624304	0.00208101	**
x1_53_269_1609m_z	value	30	50	11	11	2.52505	0.0115683	0.0289208	*
x1_53_269_1609m_z	value	30	Control	11	12	-2.24189	0.0249686	0.0499371	*
x1_53_269_1609m_z	value	50	Control	11	12	-4.82124	1.42667e-06	1.42667e-05	****
x3_71_268_1291m_z	value	0	10	12	12	0.0967019	0.922963	0.922963	ns
x3_71_268_1291m_z	value	0	30	12	11	-0.414846	0.678255	0.753616	ns
x3_71_268_1291m_z	value	0	50	12	11	0.913521	0.360968	0.58974	ns
x3_71_268_1291m_z	value	0	Control	12	12	-3.60215	0.000315601	0.001052	**
x3_71_268_1291m_z	value	10	30	12	11	-0.509422	0.610456	0.753616	ns
x3_71_268_1291m_z	value	10	50	12	11	0.818945	0.412818	0.58974	ns
x3_71_268_1291m_z	value	10	Control	12	12	-3.69885	0.000216581	0.001052	**
x3_71_268_1291m_z	value	30	50	11	11	1.3004	0.193464	0.386929	ns
x3_71_268_1291m_z	value	30	Control	11	12	-3.10812	0.0018828	0.00470701	**
x3_71_268_1291m_z	value	50	Control	11	12	-4.43649	9.14379e-06	9.14379e-05	****
x2_55_318_0277m_z	value	0	10	12	12	0.290106	0.771735	0.81059	ns
x2_55_318_0277m_z	value	0	30	12	11	-0.239665	0.81059	0.81059	ns
x2_55_318_0277m_z	value	0	50	12	11	1.16608	0.243581	0.405968	ns
x2_55_318_0277m_z	value	0	Control	12	12	4.50873	6.52181e-06	3.26091e-05	****
x2_55_318_0277m_z	value	10	30	12	11	-0.523394	0.6007	0.750875	ns
x2_55_318_0277m_z	value	10	50	12	11	0.882354	0.377585	0.539408	ns
x2_55_318_0277m_z	value	10	Control	12	12	4.21862	2.45802e-05	8.1934e-05	****
x2_55_318_0277m_z	value	30	50	11	11	1.37615	0.168775	0.33755	ns
x2_55_318_0277m_z	value	30	Control	11	12	4.64929	3.33086e-06	3.26091e-05	****
x2_55_318_0277m_z	value	50	Control	11	12	3.24354	0.00118055	0.00295138	**
x2_93_334_1407m_z	value	0	10	12	12	-2.47799	0.0132126	0.0220211	*
x2_93_334_1407m_z	value	0	30	12	11	-2.70725	0.00678437	0.0151869	*
x2_93_334_1407m_z	value	0	50	12	11	0.246113	0.805594	0.805594	ns
x2_93_334_1407m_z	value	0	Control	12	12	-3.33622	0.000849273	0.00424637	**
x2_93_334_1407m_z	value	10	30	12	11	-0.283729	0.776618	0.805594	ns
x2_93_334_1407m_z	value	10	50	12	11	2.66963	0.00759345	0.0151869	*
x2_93_334_1407m_z	value	10	Control	12	12	-0.858229	0.390766	0.558237	ns
x2_93_334_1407m_z	value	30	50	11	11	2.89118	0.00383801	0.0127934	*
x2_93_334_1407m_z	value	30	Control	11	12	-0.555636	0.57846	0.723075	ns
x2_93_334_1407m_z	value	50	Control	11	12	-3.509	0.000449801	0.00424637	**
x7_16_335_2215m_z	value	0	10	12	12	-0.604387	0.545586	0.721239	ns
x7_16_335_2215m_z	value	0	30	12	11	0.0612597	0.951152	0.973422	ns
x7_16_335_2215m_z	value	0	50	12	11	-0.557785	0.576991	0.721239	ns
x7_16_335_2215m_z	value	0	Control	12	12	3.69885	0.000216581	0.000721936	***
x7_16_335_2215m_z	value	10	30	12	11	0.652362	0.514168	0.721239	ns
x7_16_335_2215m_z	value	10	50	12	11	0.0333167	0.973422	0.973422	ns
x7_16_335_2215m_z	value	10	Control	12	12	4.30323	1.68323e-05	0.000148777	***
x7_16_335_2215m_z	value	30	50	11	11	-0.606011	0.544507	0.721239	ns
x7_16_335_2215m_z	value	30	Control	11	12	3.55628	0.000376137	0.000940342	***
x7_16_335_2215m_z	value	50	Control	11	12	4.17533	2.97555e-05	0.000148777	***
x7_43_337_2370m_z	value	0	10	12	12	0.592299	0.55365	0.692063	ns
x7_43_337_2370m_z	value	0	30	12	11	1.90335	0.0569951	0.142488	ns
x7_43_337_2370m_z	value	0	50	12	11	0.381529	0.70281	0.7809	ns
x7_43_337_2370m_z	value	0	Control	12	12	2.81644	0.00485587	0.0485587	*
x7_43_337_2370m_z	value	10	30	12	11	1.32407	0.18548	0.309134	ns
x7_43_337_2370m_z	value	10	50	12	11	-0.19775	0.84324	0.84324	ns
x7_43_337_2370m_z	value	10	Control	12	12	2.22414	0.0261388	0.0871293	ns
x7_43_337_2370m_z	value	30	50	11	11	-1.48978	0.136283	0.272566	ns
x7_43_337_2370m_z	value	30	Control	11	12	0.851187	0.394666	0.563808	ns
x7_43_337_2370m_z	value	50	Control	11	12	2.37301	0.017644	0.0871293	ns
x1_99_375_1765m_z	value	0	10	12	12	-0.918668	0.358269	0.398077	ns
x1_99_375_1765m_z	value	0	30	12	11	-1.8883	0.0589854	0.098309	ns
x1_99_375_1765m_z	value	0	50	12	11	0.175181	0.860937	0.860937	ns
x1_99_375_1765m_z	value	0	Control	12	12	-4.54499	5.49381e-06	2.74691e-05	****
x1_99_375_1765m_z	value	10	30	12	11	-0.989827	0.322259	0.398077	ns
x1_99_375_1765m_z	value	10	50	12	11	1.07366	0.282977	0.398077	ns
x1_99_375_1765m_z	value	10	Control	12	12	-3.62632	0.000287488	0.000958293	***
x1_99_375_1765m_z	value	30	50	11	11	2.02004	0.0433796	0.0867592	ns
x1_99_375_1765m_z	value	30	Control	11	12	-2.55678	0.0105645	0.0264111	*
x1_99_375_1765m_z	value	50	Control	11	12	-4.62027	3.83244e-06	2.74691e-05	****
x1_05_257_1004n	value	0	10	12	12	-1.02752	0.304175	0.434536	ns
x1_05_257_1004n	value	0	30	12	11	-1.17368	0.240524	0.434536	ns
x1_05_257_1004n	value	0	50	12	11	0.438517	0.661011	0.734457	ns
x1_05_257_1004n	value	0	Control	12	12	-2.13966	0.0323822	0.161911	ns
x1_05_257_1004n	value	10	30	12	11	-0.168743	0.865999	0.865999	ns
x1_05_257_1004n	value	10	50	12	11	1.44345	0.148893	0.372233	ns
x1_05_257_1004n	value	10	Control	12	12	-1.11214	0.266078	0.434536	ns
x1_05_257_1004n	value	30	50	11	11	1.57825	0.114508	0.372233	ns
x1_05_257_1004n	value	30	Control	11	12	-0.918951	0.358121	0.447651	ns
x1_05_257_1004n	value	50	Control	11	12	-2.53115	0.011369	0.11369	ns
x3_41_350_1323m_z	value	0	10	12	12	0.507685	0.611674	0.764593	ns
x3_41_350_1323m_z	value	0	30	12	11	0.853336	0.393473	0.655788	ns
x3_41_350_1323m_z	value	0	50	12	11	1.73032	0.0835737	0.653984	ns
x3_41_350_1323m_z	value	0	Control	12	12	1.51097	0.130797	0.653984	ns
x3_41_350_1323m_z	value	10	30	12	11	0.356811	0.721234	0.800607	ns
x3_41_350_1323m_z	value	10	50	12	11	1.23379	0.217281	0.655788	ns
x3_41_350_1323m_z	value	10	Control	12	12	1.00328	0.315725	0.655788	ns
x3_41_350_1323m_z	value	30	50	11	11	0.858516	0.390608	0.655788	ns
x3_41_350_1323m_z	value	30	Control	11	12	0.624419	0.532353	0.760504	ns
x3_41_350_1323m_z	value	50	Control	11	12	-0.252562	0.800607	0.800607	ns
x8_70_508_3389m_z	value	0	10	12	12	1.46262	0.143572	0.239287	ns
x8_70_508_3389m_z	value	0	30	12	11	0.751237	0.45251	0.552214	ns
x8_70_508_3389m_z	value	0	50	12	11	-0.254711	0.798946	0.798946	ns
x8_70_508_3389m_z	value	0	Control	12	12	4.55708	5.18705e-06	2.59352e-05	****
x8_70_508_3389m_z	value	10	30	12	11	-0.67923	0.496992	0.552214	ns
x8_70_508_3389m_z	value	10	50	12	11	-1.68518	0.0919542	0.183908	ns
x8_70_508_3389m_z	value	10	Control	12	12	3.09446	0.00197171	0.00492928	**
x8_70_508_3389m_z	value	30	50	11	11	-0.984768	0.324738	0.463912	ns
x8_70_508_3389m_z	value	30	Control	11	12	3.70567	0.000210831	0.00070277	***
x8_70_508_3389m_z	value	50	Control	11	12	4.71162	2.45755e-06	2.45755e-05	****
x8_96_305_2132m_z	value	0	10	12	12	1.19669	0.231429	0.336168	ns
x8_96_305_2132m_z	value	0	30	12	11	0.767358	0.442869	0.553586	ns
x8_96_305_2132m_z	value	0	50	12	11	-0.444939	0.656364	0.686931	ns
x8_96_305_2132m_z	value	0	Control	12	12	3.40874	0.000652632	0.00326316	**
x8_96_305_2132m_z	value	10	30	12	11	-0.403024	0.686931	0.686931	ns
x8_96_305_2132m_z	value	10	50	12	11	-1.61532	0.106241	0.212483	ns
x8_96_305_2132m_z	value	10	Control	12	12	2.21206	0.0269628	0.067407	ns
x8_96_305_2132m_z	value	30	50	11	11	-1.18677	0.235318	0.336168	ns
x8_96_305_2132m_z	value	30	Control	11	12	2.56646	0.0102743	0.0342477	*
x8_96_305_2132m_z	value	50	Control	11	12	3.77875	0.000157615	0.00157615	**
x1_68_214_0714m_z	value	0	10	12	12	-1.00328	0.315725	0.526208	ns
x1_68_214_0714m_z	value	0	30	12	11	-0.721144	0.470821	0.588526	ns
x1_68_214_0714m_z	value	0	50	12	11	0.142939	0.886338	0.886338	ns
x1_68_214_0714m_z	value	0	Control	12	12	3.23951	0.00119734	0.00399113	**
x1_68_214_0714m_z	value	10	30	12	11	0.260085	0.794798	0.883109	ns
x1_68_214_0714m_z	value	10	50	12	11	1.12417	0.260942	0.521883	ns
x1_68_214_0714m_z	value	10	Control	12	12	4.2428	2.20752e-05	0.000220752	***
x1_68_214_0714m_z	value	30	50	11	11	0.84589	0.397614	0.56802	ns
x1_68_214_0714m_z	value	30	Control	11	12	3.88945	0.000100471	0.000502356	***
x1_68_214_0714m_z	value	50	Control	11	12	3.02537	0.00248331	0.00620828	**
x1_73_147_0657m_z	value	0	10	12	12	1.80107	0.0716914	0.119486	ns
x1_73_147_0657m_z	value	0	30	12	11	2.07208	0.0382579	0.0765157	ns
x1_73_147_0657m_z	value	0	50	12	11	0.859785	0.389908	0.433231	ns
x1_73_147_0657m_z	value	0	Control	12	12	5.14938	2.61355e-07	2.61355e-06	****
x1_73_147_0657m_z	value	10	30	12	11	0.310597	0.756107	0.756107	ns
x1_73_147_0657m_z	value	10	50	12	11	-0.901699	0.367217	0.433231	ns
x1_73_147_0657m_z	value	10	Control	12	12	3.3483	0.00081308	0.00271027	**
x1_73_147_0657m_z	value	30	50	11	11	-1.18677	0.235318	0.336168	ns
x1_73_147_0657m_z	value	30	Control	11	12	2.96411	0.00303562	0.00758905	**
x1_73_147_0657m_z	value	50	Control	11	12	4.1764	2.96153e-05	0.000148077	***
x3_41_437_0858m_z	value	0	10	12	12	0.858229	0.390766	0.488457	ns
x3_41_437_0858m_z	value	0	30	12	11	1.91947	0.054925	0.10985	ns
x3_41_437_0858m_z	value	0	50	12	11	0.333167	0.739009	0.739009	ns
x3_41_437_0858m_z	value	0	Control	12	12	4.50873	6.52181e-06	6.52181e-05	****
x3_41_437_0858m_z	value	10	30	12	11	1.0801	0.280096	0.400137	ns
x3_41_437_0858m_z	value	10	50	12	11	-0.506198	0.612717	0.680797	ns
x3_41_437_0858m_z	value	10	Control	12	12	3.6505	0.000261734	0.000872446	***
x3_41_437_0858m_z	value	30	50	11	11	-1.5529	0.120446	0.200744	ns
x3_41_437_0858m_z	value	30	Control	11	12	2.49015	0.0127689	0.0319222	*
x3_41_437_0858m_z	value	50	Control	11	12	4.07645	4.57276e-05	0.000228638	***
x1_10_394_0813m_z	value	0	10	12	12	-0.278018	0.780999	0.867776	ns
x1_10_394_0813m_z	value	0	30	12	11	-0.424519	0.671188	0.838984	ns
x1_10_394_0813m_z	value	0	50	12	11	0.62012	0.535179	0.764541	ns
x1_10_394_0813m_z	value	0	Control	12	12	3.89225	9.93183e-05	0.000331061	***
x1_10_394_0813m_z	value	10	30	12	11	-0.152612	0.878704	0.878704	ns
x1_10_394_0813m_z	value	10	50	12	11	0.892027	0.372379	0.620631	ns
x1_10_394_0813m_z	value	10	Control	12	12	4.17027	3.0424e-05	0.00015212	***
x1_10_394_0813m_z	value	30	50	11	11	1.02264	0.306476	0.612953	ns
x1_10_394_0813m_z	value	30	Control	11	12	4.23122	2.32432e-05	0.00015212	***
x1_10_394_0813m_z	value	50	Control	11	12	3.18658	0.00143967	0.00359918	**
x5_90_309_2060m_z	value	0	10	12	12	2.41755	0.0156255	0.031251	*
x5_90_309_2060m_z	value	0	30	12	11	2.11722	0.0342412	0.0570687	ns
x5_90_309_2060m_z	value	0	50	12	11	-1.08118	0.279617	0.399453	ns
x5_90_309_2060m_z	value	0	Control	12	12	3.1549	0.00160553	0.00435446	**
x5_90_309_2060m_z	value	10	30	12	11	-0.247188	0.804763	0.804763	ns
x5_90_309_2060m_z	value	10	50	12	11	-3.44559	0.00056982	0.0028491	**
x5_90_309_2060m_z	value	10	Control	12	12	0.737352	0.460908	0.51212	ns
x5_90_309_2060m_z	value	30	50	11	11	-3.13106	0.00174178	0.00435446	**
x5_90_309_2060m_z	value	30	Control	11	12	0.968333	0.332878	0.416098	ns
x5_90_309_2060m_z	value	50	Control	11	12	4.16673	3.08998e-05	0.000308998	***
x5_41_369_2270m_z	value	0	10	12	12	1.30548	0.191731	0.239664	ns
x5_41_369_2270m_z	value	0	30	12	11	1.43477	0.151354	0.239664	ns
x5_41_369_2270m_z	value	0	50	12	11	-0.09995	0.920384	0.920384	ns
x5_41_369_2270m_z	value	0	Control	12	12	4.6296	3.66367e-06	1.84793e-05	****
x5_41_369_2270m_z	value	10	30	12	11	0.157985	0.874468	0.920384	ns
x5_41_369_2270m_z	value	10	50	12	11	-1.37673	0.168596	0.239664	ns
x5_41_369_2270m_z	value	10	Control	12	12	3.32413	0.000886956	0.00295652	**
x5_41_369_2270m_z	value	30	50	11	11	-1.5024	0.132993	0.239664	ns
x5_41_369_2270m_z	value	30	Control	11	12	3.09308	0.00198094	0.00495234	**
x5_41_369_2270m_z	value	50	Control	11	12	4.62779	3.69586e-06	1.84793e-05	****
x4_99_385_2219m_z	value	0	10	12	12	1.49888	0.133905	0.209327	ns
x4_99_385_2219m_z	value	0	30	12	11	1.72709	0.084151	0.168302	ns
x4_99_385_2219m_z	value	0	50	12	11	0.243964	0.807259	0.807259	ns
x4_99_385_2219m_z	value	0	Control	12	12	4.77466	1.80015e-06	1.80015e-05	****
x4_99_385_2219m_z	value	10	30	12	11	0.26116	0.793969	0.807259	ns
x4_99_385_2219m_z	value	10	50	12	11	-1.22197	0.221719	0.277149	ns
x4_99_385_2219m_z	value	10	Control	12	12	3.27578	0.00105372	0.00351239	**
x4_99_385_2219m_z	value	30	50	11	11	-1.4519	0.146529	0.209327	ns
x4_99_385_2219m_z	value	30	Control	11	12	2.94261	0.00325455	0.00813637	**
x4_99_385_2219m_z	value	50	Control	11	12	4.42574	9.61114e-06	4.80557e-05	****
x7_62_343_2264m_z	value	0	10	12	12	-1.06978	0.284718	0.822273	ns
x7_62_343_2264m_z	value	0	30	12	11	-0.520178	0.60294	0.822273	ns
x7_62_343_2264m_z	value	0	50	12	11	0.363265	0.716407	0.822273	ns
x7_62_343_2264m_z	value	0	Control	12	12	-0.302198	0.762501	0.822273	ns
x7_62_343_2264m_z	value	10	30	12	11	0.526089	0.598826	0.822273	ns
x7_62_343_2264m_z	value	10	50	12	11	1.40953	0.158678	0.822273	ns
x7_62_343_2264m_z	value	10	Control	12	12	0.767583	0.442735	0.822273	ns
x7_62_343_2264m_z	value	30	50	11	11	0.864842	0.387126	0.822273	ns
x7_62_343_2264m_z	value	30	Control	11	12	0.224622	0.822273	0.822273	ns
x7_62_343_2264m_z	value	50	Control	11	12	-0.65882	0.510011	0.822273	ns
x7_93_397_1671m_z	value	0	10	12	12	2.18788	0.0286783	0.0518178	ns
x7_93_397_1671m_z	value	0	30	12	11	2.6793	0.00737753	0.0208078	*
x7_93_397_1671m_z	value	0	50	12	11	-0.016121	0.987138	0.987138	ns
x7_93_397_1671m_z	value	0	Control	12	12	-2.05492	0.0398872	0.0569817	ns
x7_93_397_1671m_z	value	10	30	12	11	0.539515	0.589532	0.655035	ns
x7_93_397_1671m_z	value	10	50	12	11	-2.15591	0.0310907	0.0518178	ns
x7_93_397_1671m_z	value	10	Control	12	12	-4.2428	2.20752e-05	0.000110376	***
x7_93_397_1671m_z	value	30	50	11	11	-2.63867	0.00832312	0.0208078	*
x7_93_397_1671m_z	value	30	Control	11	12	-4.68905	2.74475e-06	2.74475e-05	****
x7_93_397_1671m_z	value	50	Control	11	12	-1.99363	0.046193	0.0577412	ns
x6_05_493_2383m_z	value	0	10	12	12	2.21206	0.0269628	0.0539256	ns
x6_05_493_2383m_z	value	0	30	12	11	3.45419	0.000551958	0.00275979	**
x6_05_493_2383m_z	value	0	50	12	11	0.732966	0.463579	0.515088	ns
x6_05_493_2383m_z	value	0	Control	12	12	-0.0604387	0.951806	0.951806	ns
x6_05_493_2383m_z	value	10	30	12	11	1.29075	0.19679	0.281128	ns
x6_05_493_2383m_z	value	10	50	12	11	-1.43047	0.152583	0.254305	ns
x6_05_493_2383m_z	value	10	Control	12	12	-2.27249	0.0230567	0.0539256	ns
x6_05_493_2383m_z	value	30	50	11	11	-2.66392	0.00772351	0.025745	*
x6_05_493_2383m_z	value	30	Control	11	12	-3.5133	0.000442585	0.00275979	**
x6_05_493_2383m_z	value	50	Control	11	12	-0.792077	0.428316	0.515088	ns
x7_28_522_3175m_z	value	0	10	12	12	2.55051	0.0107565	0.0246875	*
x7_28_522_3175m_z	value	0	30	12	11	1.47023	0.141499	0.202141	ns
x7_28_522_3175m_z	value	0	50	12	11	0.515871	0.605945	0.605945	ns
x7_28_522_3175m_z	value	0	Control	12	12	5.05267	4.35667e-07	4.35667e-06	****
x7_28_522_3175m_z	value	10	30	12	11	-1.02422	0.305732	0.382165	ns
x7_28_522_3175m_z	value	10	50	12	11	-1.97858	0.0478634	0.0797723	ns
x7_28_522_3175m_z	value	10	Control	12	12	2.50216	0.0123438	0.0246875	*
x7_28_522_3175m_z	value	30	50	11	11	-0.934267	0.350166	0.389074	ns
x7_28_522_3175m_z	value	30	Control	11	12	3.47138	0.000517789	0.00172596	**
x7_28_522_3175m_z	value	50	Control	11	12	4.42574	9.61114e-06	4.80557e-05	****
x9_20_253_2162m_z	value	0	10	12	12	1.81316	0.0698071	0.139614	ns
x9_20_253_2162m_z	value	0	30	12	11	2.16451	0.0304254	0.101418	ns
x9_20_253_2162m_z	value	0	50	12	11	-0.943614	0.345367	0.431709	ns
x9_20_253_2162m_z	value	0	Control	12	12	1.01537	0.30993	0.431709	ns
x9_20_253_2162m_z	value	10	30	12	11	0.391202	0.695648	0.695648	ns
x9_20_253_2162m_z	value	10	50	12	11	-2.71692	0.00658926	0.0329463	*
x9_20_253_2162m_z	value	10	Control	12	12	-0.797791	0.424992	0.472213	ns
x9_20_253_2162m_z	value	30	50	11	11	-3.04268	0.00234481	0.0234481	*
x9_20_253_2162m_z	value	30	Control	11	12	-1.17146	0.241415	0.402359	ns
x9_20_253_2162m_z	value	50	Control	11	12	1.93667	0.0527863	0.131966	ns
x6_63_361_2372m_z	value	0	10	12	12	0.701089	0.483248	0.805413	ns
x6_63_361_2372m_z	value	0	30	12	11	-0.313821	0.753657	0.837396	ns
x6_63_361_2372m_z	value	0	50	12	11	0.150462	0.8804	0.8804	ns
x6_63_361_2372m_z	value	0	Control	12	12	2.84062	0.00450262	0.0225131	*
x6_63_361_2372m_z	value	10	30	12	11	-0.9995	0.317553	0.635105	ns
x6_63_361_2372m_z	value	10	50	12	11	-0.535216	0.592501	0.811829	ns
x6_63_361_2372m_z	value	10	Control	12	12	2.13953	0.0323928	0.080982	ns
x6_63_361_2372m_z	value	30	50	11	11	0.454508	0.649463	0.811829	ns
x6_63_361_2372m_z	value	30	Control	11	12	3.092	0.00198812	0.0198812	*
x6_63_361_2372m_z	value	50	Control	11	12	2.62772	0.008596	0.0286533	*
x1_17_244_0688n	value	0	10	12	12	-1.39009	0.164502	0.241107	ns
x1_17_244_0688n	value	0	30	12	11	-1.84961	0.0643695	0.128739	ns
x1_17_244_0688n	value	0	50	12	11	-0.443864	0.657141	0.657141	ns
x1_17_244_0688n	value	0	Control	12	12	2.78018	0.00543289	0.0135822	*
x1_17_244_0688n	value	10	30	12	11	-0.490077	0.624079	0.657141	ns
x1_17_244_0688n	value	10	50	12	11	0.915671	0.35984	0.4498	ns
x1_17_244_0688n	value	10	Control	12	12	4.17027	3.0424e-05	0.00015212	***
x1_17_244_0688n	value	30	50	11	11	1.37615	0.168775	0.241107	ns
x1_17_244_0688n	value	30	Control	11	12	4.56868	4.90803e-06	4.90803e-05	****
x1_17_244_0688n	value	50	Control	11	12	3.16293	0.00156188	0.00520627	**
x0_97_270_0282m_z	value	0	10	12	12	2.38128	0.0172524	0.028754	*
x0_97_270_0282m_z	value	0	30	12	11	4.11085	3.94213e-05	0.000197106	***
x0_97_270_0282m_z	value	0	50	12	11	2.66641	0.00766667	0.0153333	*
x0_97_270_0282m_z	value	0	Control	12	12	-0.495597	0.620179	0.689087	ns
x0_97_270_0282m_z	value	10	30	12	11	1.7819	0.0747649	0.106807	ns
x0_97_270_0282m_z	value	10	50	12	11	0.337466	0.735766	0.735766	ns
x0_97_270_0282m_z	value	10	Control	12	12	-2.87688	0.00401627	0.0100407	*
x0_97_270_0282m_z	value	30	50	11	11	-1.41403	0.157354	0.196693	ns
x0_97_270_0282m_z	value	30	Control	11	12	-4.59555	4.31611e-06	4.31611e-05	****
x0_97_270_0282m_z	value	50	Control	11	12	-3.15111	0.00162651	0.00542169	**
x5_68_367_2115m_z	value	0	10	12	12	0.761527	0.446342	0.557928	ns
x5_68_367_2115m_z	value	0	30	12	11	1.2929	0.196045	0.326742	ns
x5_68_367_2115m_z	value	0	50	12	11	-0.370782	0.7108	0.7108	ns
x5_68_367_2115m_z	value	0	Control	12	12	4.15818	3.20791e-05	0.000160396	***
x5_68_367_2115m_z	value	10	30	12	11	0.548113	0.583614	0.648461	ns
x5_68_367_2115m_z	value	10	50	12	11	-1.11557	0.264606	0.378008	ns
x5_68_367_2115m_z	value	10	Control	12	12	3.39665	0.000682151	0.00227384	**
x5_68_367_2115m_z	value	30	50	11	11	-1.62865	0.103386	0.206772	ns
x5_68_367_2115m_z	value	30	Control	11	12	2.77388	0.0055392	0.013848	*
x5_68_367_2115m_z	value	50	Control	11	12	4.43756	9.09827e-06	9.09827e-05	****
x6_12_345_2629m_z	value	0	10	12	12	1.82525	0.0679636	0.113273	ns
x6_12_345_2629m_z	value	0	30	12	11	2.01297	0.0441177	0.105836	ns
x6_12_345_2629m_z	value	0	50	12	11	1.93559	0.0529179	0.105836	ns
x6_12_345_2629m_z	value	0	Control	12	12	-1.72855	0.0838903	0.119843	ns
x6_12_345_2629m_z	value	10	30	12	11	0.227843	0.819768	0.939617	ns
x6_12_345_2629m_z	value	10	50	12	11	0.150462	0.8804	0.939617	ns
x6_12_345_2629m_z	value	10	Control	12	12	-3.55379	0.000379716	0.00126572	**
x6_12_345_2629m_z	value	30	50	11	11	-0.0757514	0.939617	0.939617	ns
x6_12_345_2629m_z	value	30	Control	11	12	-3.70352	0.000212626	0.00126572	**
x6_12_345_2629m_z	value	50	Control	11	12	-3.62614	0.000287687	0.00126572	**
x3_44_138_0555m_z	value	0	10	12	12	-0.26593	0.790293	0.790293	ns
x3_44_138_0555m_z	value	0	30	12	11	1.16071	0.24576	0.3072	ns
x3_44_138_0555m_z	value	0	50	12	11	1.5863	0.112671	0.187784	ns
x3_44_138_0555m_z	value	0	Control	12	12	4.35159	1.35157e-05	6.75784e-05	****
x3_44_138_0555m_z	value	10	30	12	11	1.42079	0.155377	0.221967	ns
x3_44_138_0555m_z	value	10	50	12	11	1.84639	0.0648359	0.129672	ns
x3_44_138_0555m_z	value	10	Control	12	12	4.61752	3.88362e-06	3.88362e-05	****
x3_44_138_0555m_z	value	30	50	11	11	0.416633	0.676947	0.752164	ns
x3_44_138_0555m_z	value	30	Control	11	12	3.09523	0.00196664	0.00655545	**
x3_44_138_0555m_z	value	50	Control	11	12	2.66963	0.00759345	0.0189836	*
x2_98_365_1109m_z	value	0	10	12	12	0.459334	0.645994	0.645994	ns
x2_98_365_1109m_z	value	0	30	12	11	0.987678	0.323311	0.461872	ns
x2_98_365_1109m_z	value	0	50	12	11	1.697	0.0896966	0.205425	ns
x2_98_365_1109m_z	value	0	Control	12	12	-1.63184	0.102712	0.205425	ns
x2_98_365_1109m_z	value	10	30	12	11	0.53844	0.590273	0.645994	ns
x2_98_365_1109m_z	value	10	50	12	11	1.24776	0.212118	0.35353	ns
x2_98_365_1109m_z	value	10	Control	12	12	-2.09118	0.0365121	0.121707	ns
x2_98_365_1109m_z	value	30	50	11	11	0.694388	0.487439	0.609299	ns
x2_98_365_1109m_z	value	30	Control	11	12	-2.58365	0.00977601	0.04888	*
x2_98_365_1109m_z	value	50	Control	11	12	-3.29298	0.000991331	0.00991331	**
x1_02_172_0841n	value	0	10	12	12	-2.21206	0.0269628	0.0525213	ns
x1_02_172_0841n	value	0	30	12	11	-1.98718	0.0469027	0.0586284	ns
x1_02_172_0841n	value	0	50	12	11	0.321345	0.747949	0.831055	ns
x1_02_172_0841n	value	0	Control	12	12	-4.23071	2.32957e-05	0.000116478	***
x1_02_172_0841n	value	10	30	12	11	0.176256	0.860093	0.860093	ns
x1_02_172_0841n	value	10	50	12	11	2.48478	0.0129632	0.0432108	*
x1_02_172_0841n	value	10	Control	12	12	-2.01865	0.0435234	0.0586284	ns
x1_02_172_0841n	value	30	50	11	11	2.25992	0.0238265	0.0525213	ns
x1_02_172_0841n	value	30	Control	11	12	-2.15054	0.0315128	0.0525213	ns
x1_02_172_0841n	value	50	Control	11	12	-4.45906	8.23204e-06	8.23204e-05	****
x0_95_118_0505m_z	value	0	10	12	12	-1.378	0.168203	0.280338	ns
x0_95_118_0505m_z	value	0	30	12	11	-0.419145	0.67511	0.67511	ns
x0_95_118_0505m_z	value	0	50	12	11	0.535216	0.592501	0.658334	ns
x0_95_118_0505m_z	value	0	Control	12	12	-3.63841	0.000274328	0.00137164	**
x0_95_118_0505m_z	value	10	30	12	11	0.928568	0.353113	0.441392	ns
x0_95_118_0505m_z	value	10	50	12	11	1.88293	0.0597101	0.11942	ns
x0_95_118_0505m_z	value	10	Control	12	12	-2.26041	0.023796	0.05949	ns
x0_95_118_0505m_z	value	30	50	11	11	0.934267	0.350166	0.441392	ns
x0_95_118_0505m_z	value	30	Control	11	12	-3.13929	0.00169358	0.00564528	**
x0_95_118_0505m_z	value	50	Control	11	12	-4.09365	4.24635e-05	0.000424635	***
x1_17_357_0539m_z	value	0	10	12	12	-0.495597	0.620179	0.689087	ns
x1_17_357_0539m_z	value	0	30	12	11	-2.07638	0.0378588	0.11199	ns
x1_17_357_0539m_z	value	0	50	12	11	-0.87698	0.380497	0.475622	ns
x1_17_357_0539m_z	value	0	Control	12	12	1.51097	0.130797	0.217995	ns
x1_17_357_0539m_z	value	10	30	12	11	-1.59168	0.111457	0.217995	ns
x1_17_357_0539m_z	value	10	50	12	11	-0.392277	0.694854	0.694854	ns
x1_17_357_0539m_z	value	10	Control	12	12	2.00656	0.0447961	0.11199	ns
x1_17_357_0539m_z	value	30	50	11	11	1.17415	0.240336	0.343338	ns
x1_17_357_0539m_z	value	30	Control	11	12	3.55414	0.000379224	0.00379224	**
x1_17_357_0539m_z	value	50	Control	11	12	2.35474	0.0185359	0.0926795	ns
x9_87_281_2476m_z	value	0	10	12	12	1.72855	0.0838903	0.166844	ns
x9_87_281_2476m_z	value	0	30	12	11	1.35846	0.174318	0.224601	ns
x9_87_281_2476m_z	value	0	50	12	11	-0.369707	0.7116	0.73982	ns
x9_87_281_2476m_z	value	0	Control	12	12	3.07029	0.00213854	0.0106927	*
x9_87_281_2476m_z	value	10	30	12	11	-0.332092	0.73982	0.73982	ns
x9_87_281_2476m_z	value	10	50	12	11	-2.06026	0.0393738	0.131246	ns
x9_87_281_2476m_z	value	10	Control	12	12	1.34174	0.179681	0.224601	ns
x9_87_281_2476m_z	value	30	50	11	11	-1.69178	0.0906878	0.166844	ns
x9_87_281_2476m_z	value	30	Control	11	12	1.64434	0.100106	0.166844	ns
x9_87_281_2476m_z	value	50	Control	11	12	3.37251	0.000744876	0.00744876	**
x6_05_357_2635m_z	value	0	10	12	12	2.98567	0.00282957	0.0094319	**
x6_05_357_2635m_z	value	0	30	12	11	3.52619	0.000421581	0.00421581	**
x6_05_357_2635m_z	value	0	50	12	11	0.430967	0.666492	0.666492	ns
x6_05_357_2635m_z	value	0	Control	12	12	1.7769	0.0755851	0.125975	ns
x6_05_357_2635m_z	value	10	30	12	11	0.606148	0.544416	0.604907	ns
x6_05_357_2635m_z	value	10	50	12	11	-2.48908	0.0128075	0.0320188	*
x6_05_357_2635m_z	value	10	Control	12	12	-1.20877	0.22675	0.283437	ns
x6_05_357_2635m_z	value	30	50	11	11	-3.03006	0.00244509	0.0094319	**
x6_05_357_2635m_z	value	30	Control	11	12	-1.78835	0.0737192	0.125975	ns
x6_05_357_2635m_z	value	50	Control	11	12	1.30687	0.191256	0.273223	ns
x5_98_355_2476m_z	value	0	10	12	12	1.59558	0.110582	0.221165	ns
x5_98_355_2476m_z	value	0	30	12	11	2.42137	0.0154622	0.111278	ns
x5_98_355_2476m_z	value	0	50	12	11	0.151537	0.879552	0.879552	ns
x5_98_355_2476m_z	value	0	Control	12	12	2.12744	0.0333834	0.111278	ns
x5_98_355_2476m_z	value	10	30	12	11	0.860859	0.389315	0.556165	ns
x5_98_355_2476m_z	value	10	50	12	11	-1.40897	0.158843	0.264739	ns
x5_98_355_2476m_z	value	10	Control	12	12	0.53186	0.594823	0.743528	ns
x5_98_355_2476m_z	value	30	50	11	11	-2.22204	0.0262806	0.111278	ns
x5_98_355_2476m_z	value	30	Control	11	12	-0.34069	0.733337	0.814819	ns
x5_98_355_2476m_z	value	50	Control	11	12	1.92914	0.0537132	0.134283	ns
x7_24_294_2185n	value	0	10	12	12	2.30876	0.020957	0.0419141	*
x7_24_294_2185n	value	0	30	12	11	1.77008	0.0767135	0.127856	ns
x7_24_294_2185n	value	0	50	12	11	-1.59598	0.110494	0.157849	ns
x7_24_294_2185n	value	0	Control	12	12	2.61095	0.00902908	0.0225727	*
x7_24_294_2185n	value	10	30	12	11	-0.487928	0.625601	0.695112	ns
x7_24_294_2185n	value	10	50	12	11	-3.85399	0.000116211	0.000581054	***
x7_24_294_2185n	value	10	Control	12	12	0.302193	0.762505	0.762505	ns
x7_24_294_2185n	value	30	50	11	11	-3.29518	0.000983569	0.00327856	**
x7_24_294_2185n	value	30	Control	11	12	0.783479	0.433346	0.541682	ns
x7_24_294_2185n	value	50	Control	11	12	4.14954	3.3315e-05	0.00033315	***
x7_65_296_2347n	value	0	10	12	12	3.97687	6.98296e-05	0.000479751	***
x7_65_296_2347n	value	0	30	12	11	3.89268	9.91448e-05	0.000479751	***
x7_65_296_2347n	value	0	50	12	11	0.0881279	0.929775	0.997427	ns
x7_65_296_2347n	value	0	Control	12	12	3.27578	0.00105372	0.00210744	**
x7_65_296_2347n	value	10	30	12	11	0.00322419	0.997427	0.997427	ns
x7_65_296_2347n	value	10	50	12	11	-3.80132	0.000143925	0.000479751	***
x7_65_296_2347n	value	10	Control	12	12	-0.701089	0.483248	0.613606	ns
x7_65_296_2347n	value	30	50	11	11	-3.72444	0.000195747	0.000489368	***
x7_65_296_2347n	value	30	Control	11	12	-0.688903	0.490885	0.613606	ns
x7_65_296_2347n	value	50	Control	11	12	3.11564	0.00183543	0.00305905	**
x1_05_173_0563m_z	value	0	10	12	12	-2.73183	0.00629839	0.031492	*
x1_05_173_0563m_z	value	0	30	12	11	-2.18278	0.0290521	0.0581043	ns
x1_05_173_0563m_z	value	0	50	12	11	0.177331	0.859249	0.859249	ns
x1_05_173_0563m_z	value	0	Control	12	12	-0.471422	0.63734	0.708155	ns
x1_05_173_0563m_z	value	10	30	12	11	0.489003	0.62484	0.708155	ns
x1_05_173_0563m_z	value	10	50	12	11	2.84911	0.00438415	0.031492	*
x1_05_173_0563m_z	value	10	Control	12	12	2.26041	0.023796	0.0581043	ns
x1_05_173_0563m_z	value	30	50	11	11	2.31042	0.0208651	0.0581043	ns
x1_05_173_0563m_z	value	30	Control	11	12	1.72172	0.0851205	0.141867	ns
x1_05_173_0563m_z	value	50	Control	11	12	-0.63839	0.52322	0.708155	ns
x5_66_157_0863m_z	value	0	10	12	12	2.32085	0.0202952	0.047592	*
x5_66_157_0863m_z	value	0	30	12	11	2.44609	0.0144416	0.047592	*
x5_66_157_0863m_z	value	0	50	12	11	0.537365	0.591015	0.656684	ns
x5_66_157_0863m_z	value	0	Control	12	12	4.58125	4.622e-06	4.622e-05	****
x5_66_157_0863m_z	value	10	30	12	11	0.176256	0.860093	0.860093	ns
x5_66_157_0863m_z	value	10	50	12	11	-1.73247	0.0831906	0.103988	ns
x5_66_157_0863m_z	value	10	Control	12	12	2.26041	0.023796	0.047592	*
x5_66_157_0863m_z	value	30	50	11	11	-1.86853	0.0616877	0.0881253	ns
x5_66_157_0863m_z	value	30	Control	11	12	2.03447	0.0419047	0.0698411	ns
x5_66_157_0863m_z	value	50	Control	11	12	3.94319	8.04057e-05	0.000402028	***
x1_07_275_0702m_z	value	0	10	12	12	1.378	0.168203	0.24029	ns
x1_07_275_0702m_z	value	0	30	12	11	1.51322	0.130224	0.22817	ns
x1_07_275_0702m_z	value	0	50	12	11	1.48743	0.136902	0.22817	ns
x1_07_275_0702m_z	value	0	Control	12	12	4.3395	1.42809e-05	0.000142809	***
x1_07_275_0702m_z	value	10	30	12	11	0.165509	0.868544	0.979855	ns
x1_07_275_0702m_z	value	10	50	12	11	0.139715	0.888885	0.979855	ns
x1_07_275_0702m_z	value	10	Control	12	12	2.9615	0.00306149	0.0153074	*
x1_07_275_0702m_z	value	30	50	11	11	-0.0252505	0.979855	0.979855	ns
x1_07_275_0702m_z	value	30	Control	11	12	2.73089	0.00631633	0.0157908	*
x1_07_275_0702m_z	value	50	Control	11	12	2.75668	0.00583906	0.0157908	*
x5_31_185_0811m_z	value	0	10	12	12	1.02746	0.304205	0.434579	ns
x5_31_185_0811m_z	value	0	30	12	11	1.35953	0.173977	0.347954	ns
x5_31_185_0811m_z	value	0	50	12	11	0.198825	0.842399	0.842399	ns
x5_31_185_0811m_z	value	0	Control	12	12	3.88016	0.000104386	0.00104386	**
x5_31_185_0811m_z	value	10	30	12	11	0.354661	0.722843	0.803159	ns
x5_31_185_0811m_z	value	10	50	12	11	-0.806048	0.420215	0.525269	ns
x5_31_185_0811m_z	value	10	Control	12	12	2.85271	0.00433487	0.0144496	*
x5_31_185_0811m_z	value	30	50	11	11	-1.13627	0.255843	0.426406	ns
x5_31_185_0811m_z	value	30	Control	11	12	2.43534	0.0148778	0.0371945	*
x5_31_185_0811m_z	value	50	Control	11	12	3.59605	0.000323086	0.00161543	**
x4_27_206_0815m_z	value	0	10	12	12	-0.0483509	0.961437	0.961437	ns
x4_27_206_0815m_z	value	0	30	12	11	-0.47933	0.631704	0.951016	ns
x4_27_206_0815m_z	value	0	50	12	11	0.139715	0.888885	0.961437	ns
x4_27_206_0815m_z	value	0	Control	12	12	2.23623	0.0253366	0.0844554	ns
x4_27_206_0815m_z	value	10	30	12	11	-0.432042	0.665711	0.951016	ns
x4_27_206_0815m_z	value	10	50	12	11	0.187003	0.851658	0.961437	ns
x4_27_206_0815m_z	value	10	Control	12	12	2.28458	0.0223373	0.0844554	ns
x4_27_206_0815m_z	value	30	50	11	11	0.606011	0.544507	0.951016	ns
x4_27_206_0815m_z	value	30	Control	11	12	2.66641	0.00766667	0.0766667	ns
x4_27_206_0815m_z	value	50	Control	11	12	2.04736	0.0406225	0.101556	ns
x2_35_225_0876m_z	value	0	10	12	12	0.120877	0.903788	0.903788	ns
x2_35_225_0876m_z	value	0	30	12	11	-0.649137	0.51625	0.573611	ns
x2_35_225_0876m_z	value	0	50	12	11	1.16931	0.24228	0.4038	ns
x2_35_225_0876m_z	value	0	Control	12	12	2.78018	0.00543289	0.0261009	*
x2_35_225_0876m_z	value	10	30	12	11	-0.767358	0.442869	0.553586	ns
x2_35_225_0876m_z	value	10	50	12	11	1.05109	0.293219	0.418884	ns
x2_35_225_0876m_z	value	10	Control	12	12	2.6593	0.00783027	0.0261009	*
x2_35_225_0876m_z	value	30	50	11	11	1.78016	0.0750502	0.187626	ns
x2_35_225_0876m_z	value	30	Control	11	12	3.36821	0.000756589	0.00756589	**
x2_35_225_0876m_z	value	50	Control	11	12	1.54976	0.121199	0.242397	ns
x6_29_453_2477m_z	value	0	10	12	12	0.471422	0.63734	0.708155	ns
x6_29_453_2477m_z	value	0	30	12	11	1.61317	0.106707	0.266768	ns
x6_29_453_2477m_z	value	0	50	12	11	2.16773	0.0301791	0.266768	ns
x6_29_453_2477m_z	value	0	Control	12	12	0.483509	0.628734	0.708155	ns
x6_29_453_2477m_z	value	10	30	12	11	1.15211	0.249275	0.42361	ns
x6_29_453_2477m_z	value	10	50	12	11	1.70667	0.0878829	0.266768	ns
x6_29_453_2477m_z	value	10	Control	12	12	0.0120877	0.990356	0.990356	ns
x6_29_453_2477m_z	value	30	50	11	11	0.542885	0.587209	0.708155	ns
x6_29_453_2477m_z	value	30	Control	11	12	-1.14029	0.254166	0.42361	ns
x6_29_453_2477m_z	value	50	Control	11	12	-1.69485	0.0901038	0.266768	ns
x5_52_409_2217m_z	value	0	10	12	12	1.09998	0.271339	0.452232	ns
x5_52_409_2217m_z	value	0	30	12	11	1.68195	0.0925778	0.304519	ns
x5_52_409_2217m_z	value	0	50	12	11	0.366483	0.714005	0.714005	ns
x5_52_409_2217m_z	value	0	Control	12	12	2.64721	0.00811579	0.0811579	ns
x5_52_409_2217m_z	value	10	30	12	11	0.606148	0.544416	0.604907	ns
x5_52_409_2217m_z	value	10	50	12	11	-0.709322	0.478124	0.597656	ns
x5_52_409_2217m_z	value	10	Control	12	12	1.54723	0.121808	0.304519	ns
x5_52_409_2217m_z	value	30	50	11	11	-1.28777	0.197825	0.39565	ns
x5_52_409_2217m_z	value	30	Control	11	12	0.907073	0.364368	0.520526	ns
x5_52_409_2217m_z	value	50	Control	11	12	2.22254	0.0262466	0.131233	ns
x5_71_397_2575m_z	value	0	10	12	12	0.435159	0.663447	0.829309	ns
x5_71_397_2575m_z	value	0	30	12	11	0.633017	0.526723	0.829309	ns
x5_71_397_2575m_z	value	0	50	12	11	-0.114996	0.908448	0.908448	ns
x5_71_397_2575m_z	value	0	Control	12	12	2.17579	0.0295708	0.147854	ns
x5_71_397_2575m_z	value	10	30	12	11	0.207423	0.835679	0.908448	ns
x5_71_397_2575m_z	value	10	50	12	11	-0.54059	0.58879	0.829309	ns
x5_71_397_2575m_z	value	10	Control	12	12	1.74063	0.0817477	0.272492	ns
x5_71_397_2575m_z	value	30	50	11	11	-0.732263	0.464008	0.829309	ns
x5_71_397_2575m_z	value	30	Control	11	12	1.49495	0.134927	0.337318	ns
x5_71_397_2575m_z	value	50	Control	11	12	2.24296	0.0248992	0.147854	ns
x1_17_200_0556m_z	value	0	10	12	12	-1.45053	0.146911	0.367278	ns
x1_17_200_0556m_z	value	0	30	12	11	-1.6121	0.106941	0.35647	ns
x1_17_200_0556m_z	value	0	50	12	11	-0.270832	0.78652	0.846605	ns
x1_17_200_0556m_z	value	0	Control	12	12	0.761527	0.446342	0.557928	ns
x1_17_200_0556m_z	value	10	30	12	11	-0.193452	0.846605	0.846605	ns
x1_17_200_0556m_z	value	10	50	12	11	1.14781	0.251046	0.41841	ns
x1_17_200_0556m_z	value	10	Control	12	12	2.21206	0.0269628	0.134814	ns
x1_17_200_0556m_z	value	30	50	11	11	1.31302	0.189175	0.37835	ns
x1_17_200_0556m_z	value	30	Control	11	12	2.35688	0.018429	0.134814	ns
x1_17_200_0556m_z	value	50	Control	11	12	1.01562	0.30981	0.442586	ns
x5_95_395_2423m_z	value	0	10	12	12	0.882405	0.377558	0.539368	ns
x5_95_395_2423m_z	value	0	30	12	11	1.39608	0.162692	0.406729	ns
x5_95_395_2423m_z	value	0	50	12	11	0.312747	0.754473	0.754473	ns
x5_95_395_2423m_z	value	0	Control	12	12	2.59886	0.0093533	0.093533	ns
x5_95_395_2423m_z	value	10	30	12	11	0.533067	0.593988	0.659986	ns
x5_95_395_2423m_z	value	10	50	12	11	-0.550262	0.58214	0.659986	ns
x5_95_395_2423m_z	value	10	Control	12	12	1.71646	0.0860781	0.286927	ns
x5_95_395_2423m_z	value	30	50	11	11	-1.06052	0.288908	0.481514	ns
x5_95_395_2423m_z	value	30	Control	11	12	1.14566	0.251935	0.481514	ns
x5_95_395_2423m_z	value	50	Control	11	12	2.22899	0.0258144	0.129072	ns
x3_14_429_1535m_z	value	0	10	12	12	-0.0483509	0.961437	0.961437	ns
x3_14_429_1535m_z	value	0	30	12	11	-0.861934	0.388724	0.692125	ns
x3_14_429_1535m_z	value	0	50	12	11	-0.255786	0.798116	0.9276	ns
x3_14_429_1535m_z	value	0	Control	12	12	2.73183	0.00629839	0.015746	*
x3_14_429_1535m_z	value	10	30	12	11	-0.814646	0.415275	0.692125	ns
x3_14_429_1535m_z	value	10	50	12	11	-0.208498	0.83484	0.9276	ns
x3_14_429_1535m_z	value	10	Control	12	12	2.78018	0.00543289	0.015746	*
x3_14_429_1535m_z	value	30	50	11	11	0.593386	0.552923	0.78989	ns
x3_14_429_1535m_z	value	30	Control	11	12	3.53372	0.000409762	0.00409762	**
x3_14_429_1535m_z	value	50	Control	11	12	2.92757	0.00341625	0.015746	*
x7_00_671_4397m_z	value	0	10	12	12	1.2813	0.200088	0.28584	ns
x7_00_671_4397m_z	value	0	30	12	11	2.89425	0.00380065	0.0190033	*
x7_00_671_4397m_z	value	0	50	12	11	0.766283	0.443508	0.554385	ns
x7_00_671_4397m_z	value	0	Control	12	12	3.0582	0.00222673	0.0190033	*
x7_00_671_4397m_z	value	10	30	12	11	1.64111	0.100774	0.167956	ns
x7_00_671_4397m_z	value	10	50	12	11	-0.486853	0.626362	0.695958	ns
x7_00_671_4397m_z	value	10	Control	12	12	1.7769	0.0755851	0.15117	ns
x7_00_671_4397m_z	value	30	50	11	11	-2.08316	0.0372364	0.093091	ns
x7_00_671_4397m_z	value	30	Control	11	12	0.0967258	0.922944	0.922944	ns
x7_00_671_4397m_z	value	50	Control	11	12	2.22469	0.0261019	0.0870062	ns
x7_81_293_2114m_z	value	0	10	12	12	3.21534	0.00130291	0.00263289	**
x7_81_293_2114m_z	value	0	30	12	11	3.64656	0.000265772	0.00227923	**
x7_81_293_2114m_z	value	0	50	12	11	0.216021	0.828971	0.828971	ns
x7_81_293_2114m_z	value	0	Control	12	12	3.50544	0.000455847	0.00227923	**
x7_81_293_2114m_z	value	10	30	12	11	0.501899	0.615738	0.828971	ns
x7_81_293_2114m_z	value	10	50	12	11	-2.92864	0.00340447	0.00567411	**
x7_81_293_2114m_z	value	10	Control	12	12	0.290106	0.771735	0.828971	ns
x7_81_293_2114m_z	value	30	50	11	11	-3.35831	0.000784203	0.00261401	**
x7_81_293_2114m_z	value	30	Control	11	12	-0.21817	0.827296	0.828971	ns
x7_81_293_2114m_z	value	50	Control	11	12	3.21237	0.00131644	0.00263289	**
x7_24_651_4106m_z	value	0	10	12	12	1.26921	0.204365	0.278676	ns
x7_24_651_4106m_z	value	0	30	12	11	2.10325	0.0354441	0.0708881	ns
x7_24_651_4106m_z	value	0	50	12	11	-0.785628	0.432085	0.432085	ns
x7_24_651_4106m_z	value	0	Control	12	12	3.39665	0.000682151	0.00341076	**
x7_24_651_4106m_z	value	10	30	12	11	0.861934	0.388724	0.431915	ns
x7_24_651_4106m_z	value	10	50	12	11	-2.02694	0.0426683	0.0711138	ns
x7_24_651_4106m_z	value	10	Control	12	12	2.12744	0.0333834	0.0708881	ns
x7_24_651_4106m_z	value	30	50	11	11	-2.82805	0.00468323	0.0156108	*
x7_24_651_4106m_z	value	30	Control	11	12	1.21874	0.222941	0.278676	ns
x7_24_651_4106m_z	value	50	Control	11	12	4.10762	3.99754e-05	0.000399754	***
x9_51_380_3158m_z	value	0	10	12	12	-0.846142	0.397474	0.490242	ns
x9_51_380_3158m_z	value	0	30	12	11	-1.25529	0.209375	0.320825	ns
x9_51_380_3158m_z	value	0	50	12	11	-2.04199	0.0411527	0.102882	ns
x9_51_380_3158m_z	value	0	Control	12	12	1.71646	0.0860781	0.172156	ns
x9_51_380_3158m_z	value	10	30	12	11	-0.427743	0.668838	0.668838	ns
x9_51_380_3158m_z	value	10	50	12	11	-1.21445	0.224577	0.320825	ns
x9_51_380_3158m_z	value	10	Control	12	12	2.5626	0.0103892	0.0346305	*
x9_51_380_3158m_z	value	30	50	11	11	-0.770139	0.441217	0.490242	ns
x9_51_380_3158m_z	value	30	Control	11	12	2.93402	0.00334608	0.0167304	*
x9_51_380_3158m_z	value	50	Control	11	12	3.72072	0.000198657	0.00198657	**
x1_17_424_1357m_z	value	0	10	12	12	-3.2516	0.00114757	0.00573785	**
x1_17_424_1357m_z	value	0	30	12	11	-3.83249	0.000126853	0.00126853	**
x1_17_424_1357m_z	value	0	50	12	11	-1.26603	0.205501	0.256877	ns
x1_17_424_1357m_z	value	0	Control	12	12	-1.31756	0.18765	0.256877	ns
x1_17_424_1357m_z	value	10	30	12	11	-0.652362	0.514168	0.571298	ns
x1_17_424_1357m_z	value	10	50	12	11	1.9141	0.0556079	0.0926799	ns
x1_17_424_1357m_z	value	10	Control	12	12	1.93404	0.0531085	0.0926799	ns
x1_17_424_1357m_z	value	30	50	11	11	2.51242	0.0119906	0.0299765	*
x1_17_424_1357m_z	value	30	Control	11	12	2.54389	0.0109626	0.0299765	*
x1_17_424_1357m_z	value	50	Control	11	12	-0.0225693	0.981994	0.981994	ns
x2_58_303_0943m_z	value	0	10	12	12	0.725264	0.46829	0.668986	ns
x2_58_303_0943m_z	value	0	30	12	11	0.193452	0.846605	0.846605	ns
x2_58_303_0943m_z	value	0	50	12	11	2.3988	0.0164489	0.118142	ns
x2_58_303_0943m_z	value	0	Control	12	12	2.10327	0.0354425	0.118142	ns
x2_58_303_0943m_z	value	10	30	12	11	-0.515871	0.605945	0.757431	ns
x2_58_303_0943m_z	value	10	50	12	11	1.68948	0.0911281	0.182256	ns
x2_58_303_0943m_z	value	10	Control	12	12	1.378	0.168203	0.280338	ns
x2_58_303_0943m_z	value	30	50	11	11	2.15891	0.0308568	0.118142	ns
x2_58_303_0943m_z	value	30	Control	11	12	1.86358	0.0623802	0.155951	ns
x2_58_303_0943m_z	value	50	Control	11	12	-0.341764	0.732528	0.81392	ns
x1_48_283_0679m_z	value	0	10	12	12	1.57141	0.116088	0.193481	ns
x1_48_283_0679m_z	value	0	30	12	11	1.77653	0.0756456	0.151291	ns
x1_48_283_0679m_z	value	0	50	12	11	2.73089	0.00631633	0.0315817	*
x1_48_283_0679m_z	value	0	Control	12	12	3.8439	0.000121094	0.00121094	**
x1_48_283_0679m_z	value	10	30	12	11	0.239665	0.81059	0.81059	ns
x1_48_283_0679m_z	value	10	50	12	11	1.19403	0.232468	0.332097	ns
x1_48_283_0679m_z	value	10	Control	12	12	2.27249	0.0230567	0.0768555	ns
x1_48_283_0679m_z	value	30	50	11	11	0.934267	0.350166	0.389074	ns
x1_48_283_0679m_z	value	30	Control	11	12	1.98288	0.047381	0.118453	ns
x1_48_283_0679m_z	value	50	Control	11	12	1.02852	0.303706	0.379633	ns
x5_76_381_2632m_z	value	0	10	12	12	0.858229	0.390766	0.712092	ns
x5_76_381_2632m_z	value	0	30	12	11	0.734041	0.462924	0.712092	ns
x5_76_381_2632m_z	value	0	50	12	11	-0.568533	0.569673	0.712092	ns
x5_76_381_2632m_z	value	0	Control	12	12	0.0967019	0.922963	0.922963	ns
x5_76_381_2632m_z	value	10	30	12	11	-0.105324	0.916119	0.922963	ns
x5_76_381_2632m_z	value	10	50	12	11	-1.4079	0.159161	0.712092	ns
x5_76_381_2632m_z	value	10	Control	12	12	-0.761527	0.446342	0.712092	ns
x5_76_381_2632m_z	value	30	50	11	11	-1.27515	0.202257	0.712092	ns
x5_76_381_2632m_z	value	30	Control	11	12	-0.639465	0.522521	0.712092	ns
x5_76_381_2632m_z	value	50	Control	11	12	0.663109	0.507261	0.712092	ns
x3_16_151_0394m_z	value	0	10	12	12	-0.0120877	0.990356	0.990356	ns
x3_16_151_0394m_z	value	0	30	12	11	0.539515	0.589532	0.878788	ns
x3_16_151_0394m_z	value	0	50	12	11	0.268683	0.788174	0.878788	ns
x3_16_151_0394m_z	value	0	Control	12	12	2.52634	0.0115259	0.0576294	ns
x3_16_151_0394m_z	value	10	30	12	11	0.551337	0.581403	0.878788	ns
x3_16_151_0394m_z	value	10	50	12	11	0.280505	0.77909	0.878788	ns
x3_16_151_0394m_z	value	10	Control	12	12	2.53842	0.0111353	0.0576294	ns
x3_16_151_0394m_z	value	30	50	11	11	-0.26513	0.790909	0.878788	ns
x3_16_151_0394m_z	value	30	Control	11	12	1.93129	0.053447	0.133618	ns
x3_16_151_0394m_z	value	50	Control	11	12	2.20212	0.0276566	0.0921886	ns
x2_83_413_0927m_z	value	0	10	12	12	-1.22086	0.222138	0.370231	ns
x2_83_413_0927m_z	value	0	30	12	11	0.380455	0.703608	0.703608	ns
x2_83_413_0927m_z	value	0	50	12	11	0.806048	0.420215	0.548948	ns
x2_83_413_0927m_z	value	0	Control	12	12	-1.99448	0.0461	0.11525	ns
x2_83_413_0927m_z	value	10	30	12	11	1.57448	0.115376	0.230753	ns
x2_83_413_0927m_z	value	10	50	12	11	2.00007	0.0454923	0.11525	ns
x2_83_413_0927m_z	value	10	Control	12	12	-0.773615	0.439158	0.548948	ns
x2_83_413_0927m_z	value	30	50	11	11	0.416633	0.676947	0.703608	ns
x2_83_413_0927m_z	value	30	Control	11	12	-2.33109	0.0197485	0.0987427	ns
x2_83_413_0927m_z	value	50	Control	11	12	-2.75668	0.00583906	0.0583906	ns
x4_53_321_1499m_z	value	0	10	12	12	-0.0846142	0.932568	0.932568	ns
x4_53_321_1499m_z	value	0	30	12	11	-0.808198	0.418977	0.875534	ns
x4_53_321_1499m_z	value	0	50	12	11	-0.71792	0.472806	0.875534	ns
x4_53_321_1499m_z	value	0	Control	12	12	-1.17251	0.240992	0.875534	ns
x4_53_321_1499m_z	value	10	30	12	11	-0.725443	0.46818	0.875534	ns
x4_53_321_1499m_z	value	10	50	12	11	-0.635166	0.52532	0.875534	ns
x4_53_321_1499m_z	value	10	Control	12	12	-1.0879	0.276641	0.875534	ns
x4_53_321_1499m_z	value	30	50	11	11	0.0883766	0.929577	0.932568	ns
x4_53_321_1499m_z	value	30	Control	11	12	-0.33854	0.734956	0.918695	ns
x4_53_321_1499m_z	value	50	Control	11	12	-0.428818	0.668056	0.918695	ns
x8_28_295_2271m_z	value	0	10	12	12	1.75272	0.0796498	0.141543	ns
x8_28_295_2271m_z	value	0	30	12	11	2.92864	0.00340447	0.0170223	*
x8_28_295_2271m_z	value	0	50	12	11	-0.54059	0.58879	0.58879	ns
x8_28_295_2271m_z	value	0	Control	12	12	1.20877	0.22675	0.283437	ns
x8_28_295_2271m_z	value	10	30	12	11	1.21445	0.224577	0.283437	ns
x8_28_295_2271m_z	value	10	50	12	11	-2.25479	0.0241468	0.0804893	ns
x8_28_295_2271m_z	value	10	Control	12	12	-0.543948	0.586477	0.58879	ns
x8_28_295_2271m_z	value	30	50	11	11	-3.39619	0.000683317	0.00683317	**
x8_28_295_2271m_z	value	30	Control	11	12	-1.74644	0.0807349	0.141543	ns
x8_28_295_2271m_z	value	50	Control	11	12	1.72279	0.0849258	0.141543	ns
x3_11_442_2768m_z	value	0	10	12	12	-1.26921	0.204365	0.29195	ns
x3_11_442_2768m_z	value	0	30	12	11	-2.83514	0.00458056	0.0135822	*
x3_11_442_2768m_z	value	0	50	12	11	-0.965108	0.334491	0.371656	ns
x3_11_442_2768m_z	value	0	Control	12	12	-4.04939	5.13509e-05	0.000513509	***
x3_11_442_2768m_z	value	10	30	12	11	-1.59383	0.110975	0.184958	ns
x3_11_442_2768m_z	value	10	50	12	11	0.276206	0.78239	0.78239	ns
x3_11_442_2768m_z	value	10	Control	12	12	-2.78018	0.00543289	0.0135822	*
x3_11_442_2768m_z	value	30	50	11	11	1.83066	0.0671516	0.134303	ns
x3_11_442_2768m_z	value	30	Control	11	12	-1.12524	0.260486	0.325607	ns
x3_11_442_2768m_z	value	50	Control	11	12	-2.99528	0.00274197	0.0135822	*
x6_37_310_2134n	value	0	10	12	12	2.01865	0.0435234	0.072539	ns
x6_37_310_2134n	value	0	30	12	11	2.34506	0.0190239	0.0380477	*
x6_37_310_2134n	value	0	50	12	11	-1.0081	0.313408	0.447725	ns
x6_37_310_2134n	value	0	Control	12	12	2.80435	0.00504174	0.0126043	*
x6_37_310_2134n	value	10	30	12	11	0.370782	0.7108	0.7108	ns
x6_37_310_2134n	value	10	50	12	11	-2.98238	0.00286018	0.00953395	**
x6_37_310_2134n	value	10	Control	12	12	0.785703	0.432042	0.540052	ns
x6_37_310_2134n	value	30	50	11	11	-3.28256	0.00102869	0.00514346	**
x6_37_310_2134n	value	30	Control	11	12	0.39765	0.690888	0.7108	ns
x6_37_310_2134n	value	50	Control	11	12	3.75081	0.000176264	0.00176264	**
x7_36_291_1956m_z	value	0	10	12	12	2.51425	0.0119286	0.0298215	*
x7_36_291_1956m_z	value	0	30	12	11	3.31769	0.000907638	0.00453819	**
x7_36_291_1956m_z	value	0	50	12	11	-0.09995	0.920384	0.920384	ns
x7_36_291_1956m_z	value	0	Control	12	12	2.35711	0.0184179	0.0306964	*
x7_36_291_1956m_z	value	10	30	12	11	0.85871	0.390501	0.488126	ns
x7_36_291_1956m_z	value	10	50	12	11	-2.55893	0.0104994	0.0298215	*
x7_36_291_1956m_z	value	10	Control	12	12	-0.157141	0.875134	0.920384	ns
x7_36_291_1956m_z	value	30	50	11	11	-3.34569	0.000820793	0.00453819	**
x7_36_291_1956m_z	value	30	Control	11	12	-1.0124	0.311349	0.444784	ns
x7_36_291_1956m_z	value	50	Control	11	12	2.40525	0.0161615	0.0306964	*
x4_81_253_0498m_z	value	0	10	12	12	3.8439	0.000121094	0.0010813	**
x4_81_253_0498m_z	value	0	30	12	11	3.69922	0.00021626	0.0010813	**
x4_81_253_0498m_z	value	0	50	12	11	1.27463	0.20244	0.2892	ns
x4_81_253_0498m_z	value	0	Control	12	12	1.07581	0.282013	0.352516	ns
x4_81_253_0498m_z	value	10	30	12	11	-0.0601849	0.952008	0.952008	ns
x4_81_253_0498m_z	value	10	50	12	11	-2.48478	0.0129632	0.0259265	*
x4_81_253_0498m_z	value	10	Control	12	12	-2.76809	0.00563856	0.0187952	*
x4_81_253_0498m_z	value	30	50	11	11	-2.37354	0.0176183	0.0293639	*
x4_81_253_0498m_z	value	30	Control	11	12	-2.64706	0.00811944	0.0202986	*
x4_81_253_0498m_z	value	50	Control	11	12	-0.222469	0.823949	0.915498	ns
x3_76_249_1236m_z	value	0	10	12	12	2.756	0.00585123	0.0195041	*
x3_76_249_1236m_z	value	0	30	12	11	2.93831	0.00330002	0.0195041	*
x3_76_249_1236m_z	value	0	50	12	11	0.642689	0.520426	0.743466	ns
x3_76_249_1236m_z	value	0	Control	12	12	2.76809	0.00563856	0.0195041	*
x3_76_249_1236m_z	value	10	30	12	11	0.242889	0.808091	0.90807	ns
x3_76_249_1236m_z	value	10	50	12	11	-2.05274	0.0400982	0.0668303	ns
x3_76_249_1236m_z	value	10	Control	12	12	0.0120877	0.990356	0.990356	ns
x3_76_249_1236m_z	value	30	50	11	11	-2.24729	0.0246214	0.0615536	ns
x3_76_249_1236m_z	value	30	Control	11	12	-0.231067	0.817263	0.90807	ns
x3_76_249_1236m_z	value	50	Control	11	12	2.06456	0.0389648	0.0668303	ns
x2_32_364_1005m_z	value	0	10	12	12	0.652738	0.513925	0.651405	ns
x2_32_364_1005m_z	value	0	30	12	11	-0.641614	0.521124	0.651405	ns
x2_32_364_1005m_z	value	0	50	12	11	-0.448163	0.654036	0.726706	ns
x2_32_364_1005m_z	value	0	Control	12	12	-1.55932	0.118921	0.563067	ns
x2_32_364_1005m_z	value	10	30	12	11	-1.28	0.200544	0.563067	ns
x2_32_364_1005m_z	value	10	50	12	11	-1.08655	0.277234	0.563067	ns
x2_32_364_1005m_z	value	10	Control	12	12	-2.21206	0.0269628	0.269628	ns
x2_32_364_1005m_z	value	30	50	11	11	0.189378	0.849796	0.849796	ns
x2_32_364_1005m_z	value	30	Control	11	12	-0.883429	0.377005	0.628341	ns
x2_32_364_1005m_z	value	50	Control	11	12	-1.07688	0.281534	0.563067	ns
x7_28_299_2007m_z	value	0	10	12	12	-2.59886	0.0093533	0.0467665	*
x7_28_299_2007m_z	value	0	30	12	11	-3.33059	0.000866618	0.00866618	**
x7_28_299_2007m_z	value	0	50	12	11	-1.15104	0.249717	0.345801	ns
x7_28_299_2007m_z	value	0	Control	12	12	-1.0879	0.276641	0.345801	ns
x7_28_299_2007m_z	value	10	30	12	11	-0.788852	0.430198	0.477998	ns
x7_28_299_2007m_z	value	10	50	12	11	1.3907	0.164316	0.27386	ns
x7_28_299_2007m_z	value	10	Control	12	12	1.51097	0.130797	0.261594	ns
x7_28_299_2007m_z	value	30	50	11	11	2.13366	0.0328703	0.0821758	ns
x7_28_299_2007m_z	value	30	Control	11	12	2.26661	0.0234142	0.0780474	ns
x7_28_299_2007m_z	value	50	Control	11	12	0.0870532	0.930629	0.930629	ns
x2_63_117_0553m_z	value	0	10	12	12	1.74063	0.0817477	0.29344	ns
x2_63_117_0553m_z	value	0	30	12	11	1.23164	0.218083	0.431871	ns
x2_63_117_0553m_z	value	0	50	12	11	1.12847	0.259123	0.431871	ns
x2_63_117_0553m_z	value	0	Control	12	12	-0.447246	0.654697	0.727441	ns
x2_63_117_0553m_z	value	10	30	12	11	-0.470732	0.637832	0.727441	ns
x2_63_117_0553m_z	value	10	50	12	11	-0.573906	0.566031	0.727441	ns
x2_63_117_0553m_z	value	10	Control	12	12	-2.18788	0.0286783	0.286783	ns
x2_63_117_0553m_z	value	30	50	11	11	-0.101002	0.919549	0.919549	ns
x2_63_117_0553m_z	value	30	Control	11	12	-1.66906	0.0951061	0.29344	ns
x2_63_117_0553m_z	value	50	Control	11	12	-1.56588	0.117376	0.29344	ns
x5_41_406_2502m_z	value	0	10	12	12	-1.61976	0.105285	0.258814	ns
x5_41_406_2502m_z	value	0	30	12	11	-1.72387	0.0847316	0.258814	ns
x5_41_406_2502m_z	value	0	50	12	11	-0.511572	0.608951	0.676612	ns
x5_41_406_2502m_z	value	0	Control	12	12	1.02746	0.304205	0.380256	ns
x5_41_406_2502m_z	value	10	30	12	11	-0.139715	0.888885	0.888885	ns
x5_41_406_2502m_z	value	10	50	12	11	1.07258	0.283459	0.380256	ns
x5_41_406_2502m_z	value	10	Control	12	12	2.64721	0.00811579	0.0405789	*
x5_41_406_2502m_z	value	30	50	11	11	1.18677	0.235318	0.380256	ns
x5_41_406_2502m_z	value	30	Control	11	12	2.72874	0.00635765	0.0405789	*
x5_41_406_2502m_z	value	50	Control	11	12	1.51645	0.129407	0.258814	ns
x1_20_417_0588m_z	value	0	10	12	12	-2.21206	0.0269628	0.134814	ns
x1_20_417_0588m_z	value	0	30	12	11	-1.38533	0.165952	0.41488	ns
x1_20_417_0588m_z	value	0	50	12	11	-2.50735	0.0121641	0.121641	ns
x1_20_417_0588m_z	value	0	Control	12	12	-1.90986	0.0561509	0.18717	ns
x1_20_417_0588m_z	value	10	30	12	11	0.778105	0.436507	0.727512	ns
x1_20_417_0588m_z	value	10	50	12	11	-0.343914	0.730911	0.762505	ns
x1_20_417_0588m_z	value	10	Control	12	12	0.302193	0.762505	0.762505	ns
x1_20_417_0588m_z	value	30	50	11	11	-1.09839	0.272032	0.544064	ns
x1_20_417_0588m_z	value	30	Control	11	12	-0.482554	0.629412	0.762505	ns
x1_20_417_0588m_z	value	50	Control	11	12	0.639465	0.522521	0.746458	ns
x6_03_434_2742m_z	value	0	10	12	12	-1.01537	0.30993	0.619859	ns
x6_03_434_2742m_z	value	0	30	12	11	-0.816795	0.414045	0.690076	ns
x6_03_434_2742m_z	value	0	50	12	11	0.331017	0.740632	0.822924	ns
x6_03_434_2742m_z	value	0	Control	12	12	-1.45053	0.146911	0.618268	ns
x6_03_434_2742m_z	value	10	30	12	11	0.176256	0.860093	0.860093	ns
x6_03_434_2742m_z	value	10	50	12	11	1.32407	0.18548	0.618268	ns
x6_03_434_2742m_z	value	10	Control	12	12	-0.435159	0.663447	0.822924	ns
x6_03_434_2742m_z	value	30	50	11	11	1.12365	0.261163	0.619859	ns
x6_03_434_2742m_z	value	30	Control	11	12	-0.601849	0.547274	0.781821	ns
x6_03_434_2742m_z	value	50	Control	11	12	-1.74966	0.0801767	0.618268	ns
